# Supplementary material for: Time-resolved urinary proteomics reveals heme-associated oxidative stress responses in neonatal hypoxic-ischaemic encephalopathy
Source: Mol Cell Pediatr. 2026 Mar 4;13:10. doi: 10.1186/s40348-026-00222-7 (PMC12963591; doi:10.1186/s40348-026-00222-7)
Supplement: Supplementary file 2 — Supplementary Material 2. [file 40348_2026_222_MOESM2_ESM.xlsx]

## Sheet: Suppl.Tab.S1
Comparison (group1/group2)	ProteinGroups	Pvalue	Qvalue	Genes	ProteinDescriptions	Ratio	Fold Change	Condition Numerator	Condition Denominator
H1 / C1	P69892	9.36038e-06	1.24723e-05	HBG2	Hemoglobin subunit gamma-2	1446.41	1446.41	H1	C1
H1 / C1	P69905	2.79291e-05	3.29879e-05	HBA1	Hemoglobin subunit alpha	593.07	593.07	H1	C1
H1 / C1	P06727	6.27255e-07	1.11154e-06	APOA4	Apolipoprotein A-IV	47.1579	47.1579	H1	C1
H1 / C1	P07108	0.0386816	0.0196776	DBI	Acyl-CoA-binding protein	42.8604	42.8604	H1	C1
H1 / C1	P62328	0.106722	0.0468611	TMSB4X	Thymosin beta-4	33.0378	33.0378	H1	C1
H1 / C1	P50120	0.0324408	0.0169399	RBP2	Retinol-binding protein 2	27.1098	27.1098	H1	C1
H1 / C1	P01023	7.29709e-07	1.27401e-06	A2M	Alpha-2-macroglobulin	26.5102	26.5102	H1	C1
H1 / C1	P62937	0.0612397	0.0292075	PPIA	Peptidyl-prolyl cis-trans isomerase A	25.9831	25.9831	H1	C1
H1 / C1	P02647	2.43487e-05	2.91839e-05	APOA1	Apolipoprotein A-I	25.7468	25.7468	H1	C1
H1 / C1	P02652	1.55485e-06	2.51025e-06	APOA2	Apolipoprotein A-II	20.8718	20.8718	H1	C1
H1 / C1	P00746	0.0290724	0.0154118	CFD	Complement factor D	17.2945	17.2945	H1	C1
H1 / C1	P23528	0.0953153	0.0425984	CFL1	Cofilin-1	16.3587	16.3587	H1	C1
H1 / C1	P30046	0.0536594	0.0260837	DDT	D-dopachrome decarboxylase	15.8348	15.8348	H1	C1
H1 / C1	P08670	0.00129337	0.000999501	VIM	Vimentin	11.3823	11.3823	H1	C1
H1 / C1	Q13228	0.0332056	0.0172872	SELENBP1	Methanethiol oxidase	11.2062	11.2062	H1	C1
H1 / C1	Q99497	0.0540981	0.0262619	PARK7	Parkinson disease protein 7	10.4553	10.4553	H1	C1
H1 / C1	P02679	5.25817e-13	4.48318e-12	FGG	Fibrinogen gamma chain	10.1029	10.1029	H1	C1
H1 / C1	P15085	1.52872e-12	1.14763e-11	CPA1	Carboxypeptidase A1	9.03783	9.03783	H1	C1
H1 / C1	P15121	0.0535431	0.026037	AKR1B1	Aldo-keto reductase family 1 member B1	8.98342	8.98342	H1	C1
H1 / C1	P35237	0.00353706	0.00243536	SERPINB6	Serpin B6	8.85459	8.85459	H1	C1
H1 / C1	P01024	3.77256e-11	1.92922e-10	C3	Complement C3	7.69852	7.69852	H1	C1
H1 / C1	P36955	0.00156713	0.00118543	SERPINF1	Pigment epithelium-derived factor	7.66562	7.66562	H1	C1
H1 / C1	Q9BRA2	0.0373334	0.0190999	TXNDC17	Thioredoxin domain-containing protein 17	7.08387	7.08387	H1	C1
H1 / C1	P02461	1.84416e-11	1.02948e-10	COL3A1	Collagen alpha-1(III) chain	6.33818	6.33818	H1	C1
H1 / C1	Q9Y5Z4	0.0390878	0.0198558	HEBP2	Heme-binding protein 2	6.27883	6.27883	H1	C1
H1 / C1	O00299	0.11312	0.0491823	CLIC1	Chloride intracellular channel protein 1	6.0977	6.0977	H1	C1
H1 / C1	P32119	0.0246062	0.013308	PRDX2	Peroxiredoxin-2	5.57641	5.57641	H1	C1
H1 / C1	P07737	0.00839256	0.0052113	PFN1	Profilin-1	5.5621	5.5621	H1	C1
H1 / C1	P05413	0.0565569	0.0272746	FABP3	Fatty acid-binding protein, heart	5.16279	5.16279	H1	C1
H1 / C1	Q9HC38	0.0525078	0.0256046	GLOD4	Glyoxalase domain-containing protein 4	4.84344	4.84344	H1	C1
H1 / C1	P06703	0.0744112	0.0344916	S100A6	Protein S100-A6	4.69279	4.69279	H1	C1
H1 / C1	P02774	2.15393e-06	3.36013e-06	GC	Vitamin D-binding protein	4.68794	4.68794	H1	C1
H1 / C1	P30041	0.0137575	0.00803908	PRDX6	Peroxiredoxin-6	4.47822	4.47822	H1	C1
H1 / C1	P02649	1.80801e-05	2.24143e-05	APOE	Apolipoprotein E	4.25353	4.25353	H1	C1
H1 / C1	P02655	0.00585807	0.00380009	APOC2	Apolipoprotein C-II	4.20671	4.20671	H1	C1
H1 / C1	P01034	2.57668e-05	3.06713e-05	CST3	Cystatin-C	4.04482	4.04482	H1	C1
H1 / C1	P07686	0.000621575	0.000522215	HEXB	Beta-hexosaminidase subunit beta	3.93032	3.93032	H1	C1
H1 / C1	Q14914	0.00130418	0.00100653	PTGR1	Prostaglandin reductase 1	3.87883	3.87883	H1	C1
H1 / C1	Q9Y646	0.00930498	0.00570771	CPQ	Carboxypeptidase Q	3.72771	3.72771	H1	C1
H1 / C1	P52758	0.0984822	0.043822	RIDA	2-iminobutanoate/2-iminopropanoate deaminase	3.71116	3.71116	H1	C1
H1 / C1	P02766	0.000123656	0.000124017	TTR	Transthyretin	3.71015	3.71015	H1	C1
H1 / C1	P13796	3.3355e-12	2.29191e-11	LCP1	Plastin-2	3.70794	3.70794	H1	C1
H1 / C1	P20908	0.106526	0.0467913	COL5A1	Collagen alpha-1(V) chain	3.70429	3.70429	H1	C1
H1 / C1	Q92820	0.0327539	0.0170827	GGH	Gamma-glutamyl hydrolase	3.41416	3.41416	H1	C1
H1 / C1	P60983	0.0791517	0.0363637	GMFB	Glia maturation factor beta	3.3975	3.3975	H1	C1
H1 / C1	P02771	0.00109459	0.000863844	AFP	Alpha-fetoprotein	3.34507	3.34507	H1	C1
H1 / C1	P25815	0.086467	0.0392193	S100P	Protein S100-P	3.26997	3.26997	H1	C1
H1 / C1	P09455	0.00612941	0.00395442	RBP1	Retinol-binding protein 1	3.12194	3.12194	H1	C1
H1 / C1	P26641	0.000120712	0.000121355	EEF1G	Elongation factor 1-gamma	3.11581	3.11581	H1	C1
H1 / C1	P10599	0.0463838	0.0230104	TXN	Thioredoxin	3.06207	3.06207	H1	C1
H1 / C1	P09467	0.00590055	0.00382331	FBP1	Fructose-1,6-bisphosphatase 1	2.9907	2.9907	H1	C1
H1 / C1	P46108	0.0586862	0.0281456	CRK	Adapter molecule crk	2.96946	2.96946	H1	C1
H1 / C1	P40121	0.0405311	0.0204973	CAPG	Macrophage-capping protein	2.90637	2.90637	H1	C1
H1 / C1	Q9NRX4	0.0355138	0.0183124	PHPT1	14 kDa phosphohistidine phosphatase	2.89887	2.89887	H1	C1
H1 / C1	P01019	0.0059854	0.00387225	AGT	Angiotensinogen	2.89402	2.89402	H1	C1
H1 / C1	P01009	1.98189e-09	6.51723e-09	SERPINA1	Alpha-1-antitrypsin	2.86546	2.86546	H1	C1
H1 / C1	Q14112	1.65662e-06	2.65284e-06	NID2	Nidogen-2	2.83363	2.83363	H1	C1
H1 / C1	Q8NBS9	0.00658098	0.00421188	TXNDC5	Thioredoxin domain-containing protein 5	2.83135	2.83135	H1	C1
H1 / C1	P29622	0.00637901	0.00409684	SERPINA4	Kallistatin	2.80163	2.80163	H1	C1
H1 / C1	P02768;P02768-1	2.20567e-05	2.67644e-05	ALB;	Albumin;	2.78086	2.78086	H1	C1
H1 / C1	P02787	5.34547e-07	9.6251e-07	TF	Serotransferrin	2.76794	2.76794	H1	C1
H1 / C1	P00441	0.00347588	0.00239753	SOD1	Superoxide dismutase [Cu-Zn]	2.76635	2.76635	H1	C1
H1 / C1	Q9NWV4	0.0944653	0.0422624	CZIB	CXXC motif containing zinc binding protein	2.72755	2.72755	H1	C1
H1 / C1	P15848	0.00425411	0.00286324	ARSB	Arylsulfatase B	2.67904	2.67904	H1	C1
H1 / C1	P07478	0.000453984	0.000395082	PRSS2	Trypsin-2	2.67108	2.67108	H1	C1
H1 / C1	O60234	0.0112137	0.00672481	GMFG	Glia maturation factor gamma	2.67039	2.67039	H1	C1
H1 / C1	O00244	0.09286	0.0416519	ATOX1	Copper transport protein ATOX1	2.65292	2.65292	H1	C1
H1 / C1	P06865	0.00612275	0.00395084	HEXA	Beta-hexosaminidase subunit alpha	2.59607	2.59607	H1	C1
H1 / C1	P0DMV8;P0DMV9	1.95325e-06	3.07922e-06	HSPA1A;HSPA1B	Heat shock 70 kDa protein 1A;Heat shock 70 kDa protein 1B	2.57884	2.57884	H1	C1
H1 / C1	Q14118	1.58277e-06	2.54896e-06	DAG1	Dystroglycan 1	2.43675	2.43675	H1	C1
H1 / C1	P01008	1.94728e-05	2.39401e-05	SERPINC1	Antithrombin-III	2.43007	2.43007	H1	C1
H1 / C1	P24592	3.54349e-06	5.23612e-06	IGFBP6	Insulin-like growth factor-binding protein 6	2.42718	2.42718	H1	C1
H1 / C1	P15311	0.000416469	0.000366556	EZR	Ezrin	2.42386	2.42386	H1	C1
H1 / C1	Q02985	0.0147187	0.00852843	CFHR3	Complement factor H-related protein 3	2.39399	2.39399	H1	C1
H1 / C1	A0A075B6K4	0.005692	0.00370608	IGLV3-10	Immunoglobulin lambda variable 3-10	2.38414	2.38414	H1	C1
H1 / C1	P30101	0.018273	0.010293	PDIA3	Protein disulfide-isomerase A3	2.36111	2.36111	H1	C1
H1 / C1	P10619	0.0124711	0.00738591	CTSA	Lysosomal protective protein	2.33259	2.33259	H1	C1
H1 / C1	A0A0C4DH73;P01611	0.00167055	0.00125321	IGKV1-12;IGKV1D-12	Immunoglobulin kappa variable 1-12;Immunoglobulin kappa variable 1D-12	2.32544	2.32544	H1	C1
H1 / C1	Q96S96	0.000698902	0.00057977	PEBP4	Phosphatidylethanolamine-binding protein 4	2.31794	2.31794	H1	C1
H1 / C1	P18510	0.108208	0.0473909	IL1RN	Interleukin-1 receptor antagonist protein	2.30642	2.30642	H1	C1
H1 / C1	P11142	4.82998e-05	5.36849e-05	HSPA8	Heat shock cognate 71 kDa protein	2.28045	2.28045	H1	C1
H1 / C1	P15153;P60763;P63000	0.00190774	0.00141017	RAC2;RAC3;RAC1	Ras-related C3 botulinum toxin substrate 2;Ras-related C3 botulinum toxin substrate 3;Ras-related C3 botulinum toxin substrate 1	2.2769	2.2769	H1	C1
H1 / C1	P0DP23;P0DP24;P0DP25	0.0415175	0.0209244	CALM1;CALM2;CALM3	Calmodulin-1;Calmodulin-2;Calmodulin-3	2.27111	2.27111	H1	C1
H1 / C1	A0A0C4DH41;P01824;P01825;P06331;P0DP06;P0DP08	0.000509892	0.000437976	IGHV4-61;IGHV4-39;IGHV4-59;IGHV4-34;IGHV4-30-4;IGHV4-38-2	Immunoglobulin heavy variable 4-61;Immunoglobulin heavy variable 4-39;Immunoglobulin heavy variable 4-59;Immunoglobulin heavy variable 4-34;Immunoglobulin heavy variable 4-30-4;Immunoglobulin heavy variable 4-38-2	2.25327	2.25327	H1	C1
H1 / C1	Q06830	0.00812882	0.00506882	PRDX1	Peroxiredoxin-1	2.2463	2.2463	H1	C1
H1 / C1	P09211	0.0182869	0.0102992	GSTP1	Glutathione S-transferase P	2.21239	2.21239	H1	C1
H1 / C1	Q9P1F3	0.0401559	0.0203239	ABRACL	Costars family protein ABRACL	2.20436	2.20436	H1	C1
H1 / C1	P02753	5.85201e-06	8.20252e-06	RBP4	Retinol-binding protein 4	2.19925	2.19925	H1	C1
H1 / C1	P09668	0.00315231	0.00219633	CTSH	Pro-cathepsin H	2.19278	2.19278	H1	C1
H1 / C1	P01768;P0DP03	0.000316493	0.00028718	IGHV3-30;IGHV3-30-5	Immunoglobulin heavy variable 3-30;Immunoglobulin heavy variable 3-30-5	2.1777	2.1777	H1	C1
H1 / C1	P16278	0.0847253	0.0385242	GLB1	Beta-galactosidase	2.17332	2.17332	H1	C1
H1 / C1	A0A0C4DH29	0.0816774	0.0373488	IGHV1-3	Immunoglobulin heavy variable 1-3	2.17044	2.17044	H1	C1
H1 / C1	P60174	0.0406099	0.0205328	TPI1	Triosephosphate isomerase	2.1554	2.1554	H1	C1
H1 / C1	Q9UHY7	0.0632182	0.0300121	ENOPH1	Enolase-phosphatase E1	2.08884	2.08884	H1	C1
H1 / C1	P00558	0.110246	0.048126	PGK1	Phosphoglycerate kinase 1	2.08087	2.08087	H1	C1
H1 / C1	P00450	0.000755824	0.000621075	CP	Ceruloplasmin	2.03755	2.03755	H1	C1
H1 / C1	P43652	7.50874e-06	1.02514e-05	AFM	Afamin	2.03166	2.03166	H1	C1
H1 / C1	P31946	0.0607534	0.0290096	YWHAB	14-3-3 protein beta/alpha	2.02098	2.02098	H1	C1
H1 / C1	Q8N3J6	0.000458735	0.000398715	CADM2	Cell adhesion molecule 2	0.498134	-2.00749	H1	C1
H1 / C1	Q9BRT3	0.00412652	0.00278847	MIEN1	Migration and invasion enhancer 1	0.496831	-2.01276	H1	C1
H1 / C1	P43121	7.4269e-09	2.1078e-08	MCAM	Cell surface glycoprotein MUC18	0.495574	-2.01786	H1	C1
H1 / C1	P28799	5.50783e-08	1.2601e-07	GRN	Progranulin	0.495548	-2.01797	H1	C1
H1 / C1	O43278	1.97538e-13	1.88331e-12	SPINT1	Kunitz-type protease inhibitor 1	0.491165	-2.03598	H1	C1
H1 / C1	Q6UY14	9.40582e-06	1.25293e-05	ADAMTSL4	ADAMTS-like protein 4	0.491043	-2.03648	H1	C1
H1 / C1	P48551	6.79695e-14	7.34878e-13	IFNAR2	Interferon alpha/beta receptor 2	0.490732	-2.03777	H1	C1
H1 / C1	Q16849	0.00355753	0.00244778	PTPRN	Receptor-type tyrosine-protein phosphatase-like N	0.490226	-2.03988	H1	C1
H1 / C1	P14543	6.72102e-07	1.18362e-06	NID1	Nidogen-1	0.489153	-2.04435	H1	C1
H1 / C1	Q92859	1.3199e-07	2.76157e-07	NEO1	Neogenin	0.488954	-2.04518	H1	C1
H1 / C1	O94772	2.78453e-10	1.1359e-09	LY6H	Lymphocyte antigen 6H	0.488658	-2.04642	H1	C1
H1 / C1	P19440	1.25904e-05	1.62117e-05	GGT1	Glutathione hydrolase 1 proenzyme	0.487702	-2.05043	H1	C1
H1 / C1	Q8IYS5	2.93217e-06	4.41551e-06	OSCAR	Osteoclast-associated immunoglobulin-like receptor	0.486392	-2.05595	H1	C1
H1 / C1	Q01973	6.81463e-07	1.19802e-06	ROR1	Inactive tyrosine-protein kinase transmembrane receptor ROR1	0.486192	-2.0568	H1	C1
H1 / C1	P01042	3.83823e-11	1.95576e-10	KNG1	Kininogen-1	0.485943	-2.05786	H1	C1
H1 / C1	Q15375	1.34502e-06	2.20434e-06	EPHA7	Ephrin type-A receptor 7	0.485043	-2.06167	H1	C1
H1 / C1	P19022	0.00117291	0.000917541	CDH2	Cadherin-2	0.48495	-2.06207	H1	C1
H1 / C1	O00391	1.15586e-12	8.90805e-12	QSOX1	Sulfhydryl oxidase 1	0.481921	-2.07503	H1	C1
H1 / C1	P04075	2.15843e-05	2.62406e-05	ALDOA	Fructose-bisphosphate aldolase A	0.481099	-2.07857	H1	C1
H1 / C1	O94919	5.13086e-12	3.32897e-11	ENDOD1	Endonuclease domain-containing 1 protein	0.47929	-2.08642	H1	C1
H1 / C1	Q96FE7	5.47479e-06	7.72873e-06	PIK3IP1	Phosphoinositide-3-kinase-interacting protein 1	0.478658	-2.08917	H1	C1
H1 / C1	P54760	1.74008e-09	5.78369e-09	EPHB4	Ephrin type-B receptor 4	0.478447	-2.09009	H1	C1
H1 / C1	P54753	1.80673e-07	3.64687e-07	EPHB3	Ephrin type-B receptor 3	0.477511	-2.09419	H1	C1
H1 / C1	Q6PK18	7.15767e-09	2.03955e-08	OGFOD3	2-oxoglutarate and iron-dependent oxygenase domain-containing protein 3	0.476626	-2.09808	H1	C1
H1 / C1	P02794	9.42072e-12	5.63685e-11	FTH1	Ferritin heavy chain	0.475001	-2.10526	H1	C1
H1 / C1	Q13308	1.34933e-06	2.21069e-06	PTK7	Inactive tyrosine-protein kinase 7	0.474921	-2.10562	H1	C1
H1 / C1	P78324	1.78992e-08	4.62416e-08	SIRPA	Tyrosine-protein phosphatase non-receptor type substrate 1	0.474422	-2.10783	H1	C1
H1 / C1	P39060	3.32049e-09	1.02943e-08	COL18A1	Collagen alpha-1(XVIII) chain	0.471944	-2.1189	H1	C1
H1 / C1	P08294	0.00052071	0.000446215	SOD3	Extracellular superoxide dismutase [Cu-Zn]	0.471147	-2.12248	H1	C1
H1 / C1	P22105	7.97615e-07	1.37866e-06	TNXB	Tenascin-X	0.471003	-2.12313	H1	C1
H1 / C1	P07360	0.0843046	0.0383635	C8G	Complement component C8 gamma chain	0.469806	-2.12854	H1	C1
H1 / C1	Q08380	2.74677e-07	5.30674e-07	LGALS3BP	Galectin-3-binding protein	0.469289	-2.13089	H1	C1
H1 / C1	P08637	2.44992e-05	2.9342e-05	FCGR3A	Low affinity immunoglobulin gamma Fc region receptor III-A	0.468028	-2.13662	H1	C1
H1 / C1	Q16661	4.62055e-05	5.16321e-05	GUCA2B	Guanylate cyclase activator 2B	0.46681	-2.1422	H1	C1
H1 / C1	P07204	1.10294e-05	1.44161e-05	THBD	Thrombomodulin	0.465991	-2.14596	H1	C1
H1 / C1	P36896	2.77303e-06	4.20397e-06	ACVR1B	Activin receptor type-1B	0.465537	-2.14806	H1	C1
H1 / C1	P13611	3.54232e-05	4.08272e-05	VCAN	Versican core protein	0.464498	-2.15286	H1	C1
H1 / C1	Q05707	5.06019e-07	9.17309e-07	COL14A1	Collagen alpha-1(XIV) chain	0.463815	-2.15603	H1	C1
H1 / C1	Q96J84	0.0009944	0.000792883	KIRREL1	Kin of IRRE-like protein 1	0.462034	-2.16434	H1	C1
H1 / C1	P35613	8.91439e-16	1.57841e-14	BSG	Basigin	0.461671	-2.16605	H1	C1
H1 / C1	P10909	0.000345081	0.000309841	CLU	Clusterin	0.461262	-2.16796	H1	C1
H1 / C1	P50895	5.29097e-06	7.4871e-06	BCAM	Basal cell adhesion molecule	0.459729	-2.17519	H1	C1
H1 / C1	O15197	1.47592e-07	3.04492e-07	EPHB6	Ephrin type-B receptor 6	0.458645	-2.18034	H1	C1
H1 / C1	P13284	0.0003196	0.000289666	IFI30	Gamma-interferon-inducible lysosomal thiol reductase	0.45675	-2.18938	H1	C1
H1 / C1	Q6UXG3	0.000146875	0.000144804	CD300LG	CMRF35-like molecule 9	0.455904	-2.19345	H1	C1
H1 / C1	Q66K79	5.82692e-08	1.32626e-07	CPZ	Carboxypeptidase Z	0.455253	-2.19658	H1	C1
H1 / C1	Q15223	0.0010678	0.000844768	NECTIN1	Nectin-1	0.45461	-2.19969	H1	C1
H1 / C1	P09564	0.000560664	0.000476598	CD7	T-cell antigen CD7	0.453337	-2.20586	H1	C1
H1 / C1	O43505	1.86568e-07	3.74879e-07	B4GAT1	Beta-1,4-glucuronyltransferase 1	0.452467	-2.21011	H1	C1
H1 / C1	P11021	4.7183e-07	8.62379e-07	HSPA5	Endoplasmic reticulum chaperone BiP	0.451131	-2.21665	H1	C1
H1 / C1	P01871	2.2085e-05	2.67942e-05	IGHM	Immunoglobulin heavy constant mu	0.451064	-2.21698	H1	C1
H1 / C1	P43251	1.64639e-10	7.10616e-10	BTD	Biotinidase	0.4506	-2.21926	H1	C1
H1 / C1	P13671	6.73843e-10	2.484e-09	C6	Complement component C6	0.450158	-2.22144	H1	C1
H1 / C1	P24855	5.41611e-07	9.74488e-07	DNASE1	Deoxyribonuclease-1	0.448152	-2.23138	H1	C1
H1 / C1	Q14956	0.0043375	0.00291301	GPNMB	Transmembrane glycoprotein NMB	0.447689	-2.2337	H1	C1
H1 / C1	Q13145	0.000132095	0.000131597	BAMBI	BMP and activin membrane-bound inhibitor homolog	0.446964	-2.23731	H1	C1
H1 / C1	P13473	1.10345e-06	1.84051e-06	LAMP2	Lysosome-associated membrane glycoprotein 2	0.44585	-2.24291	H1	C1
H1 / C1	Q14210	7.11629e-05	7.57633e-05	LY6D	Lymphocyte antigen 6D	0.445714	-2.24359	H1	C1
H1 / C1	Q9BRK3	5.40249e-08	1.23859e-07	MXRA8	Matrix remodeling-associated protein 8	0.444998	-2.2472	H1	C1
H1 / C1	Q07075	1.42994e-07	2.9604e-07	ENPEP	Glutamyl aminopeptidase	0.443906	-2.25273	H1	C1
H1 / C1	Q16270	1.51895e-06	2.46064e-06	IGFBP7	Insulin-like growth factor-binding protein 7	0.443124	-2.2567	H1	C1
H1 / C1	P26842	5.43864e-05	5.96054e-05	CD27	CD27 antigen	0.441397	-2.26553	H1	C1
H1 / C1	P14207	1.19828e-06	1.98562e-06	FOLR2	Folate receptor beta	0.441049	-2.26732	H1	C1
H1 / C1	Q9H8L6	3.37293e-05	3.90492e-05	MMRN2	Multimerin-2	0.439501	-2.27531	H1	C1
H1 / C1	P26992	2.42001e-06	3.72083e-06	CNTFR	Ciliary neurotrophic factor receptor subunit alpha	0.43943	-2.27568	H1	C1
H1 / C1	P29323	8.42077e-07	1.44654e-06	EPHB2	Ephrin type-B receptor 2	0.437999	-2.28311	H1	C1
H1 / C1	Q9GZX9	6.29175e-17	1.47908e-15	TWSG1	Twisted gastrulation protein homolog 1	0.437748	-2.28442	H1	C1
H1 / C1	P02751	1.19723e-14	1.57369e-13	FN1	Fibronectin	0.436046	-2.29333	H1	C1
H1 / C1	Q9H665	1.06489e-08	2.90546e-08	IGFLR1	IGF-like family receptor 1	0.434674	-2.30058	H1	C1
H1 / C1	P02750	7.69338e-11	3.60209e-10	LRG1	Leucine-rich alpha-2-glycoprotein	0.432016	-2.31473	H1	C1
H1 / C1	P49747	6.78927e-14	7.34607e-13	COMP	Cartilage oligomeric matrix protein	0.430968	-2.32036	H1	C1
H1 / C1	Q9NZ53	1.8195e-05	2.2537e-05	PODXL2	Podocalyxin-like protein 2	0.428952	-2.33127	H1	C1
H1 / C1	Q96NY8	4.20592e-08	9.9017e-08	NECTIN4	Nectin-4	0.428505	-2.33369	H1	C1
H1 / C1	O95998	8.33905e-06	1.12637e-05	IL18BP	Interleukin-18-binding protein	0.428312	-2.33474	H1	C1
H1 / C1	P53990	0.0741806	0.0344005	IST1	IST1 homolog	0.427816	-2.33745	H1	C1
H1 / C1	Q6GTX8	5.87099e-11	2.84939e-10	LAIR1	Leukocyte-associated immunoglobulin-like receptor 1	0.425545	-2.34993	H1	C1
H1 / C1	Q6ZVN8	0.00032637	0.00029488	HJV	Hemojuvelin	0.422848	-2.36492	H1	C1
H1 / C1	P09619	2.09805e-07	4.16616e-07	PDGFRB	Platelet-derived growth factor receptor beta	0.422416	-2.36734	H1	C1
H1 / C1	P05455	7.75549e-17	1.78705e-15	SSB	Lupus La protein	0.420319	-2.37915	H1	C1
H1 / C1	P15941	0.00571476	0.00371868	MUC1	Mucin-1	0.420098	-2.3804	H1	C1
H1 / C1	P98095	9.8112e-13	7.75372e-12	FBLN2	Fibulin-2	0.417467	-2.3954	H1	C1
H1 / C1	Q9BYF1	4.38622e-08	1.02835e-07	ACE2	Angiotensin-converting enzyme 2	0.417439	-2.39556	H1	C1
H1 / C1	Q99519	0.000134602	0.000133782	NEU1	Sialidase-1	0.416846	-2.39896	H1	C1
H1 / C1	Q14508	0.00283571	0.00200048	WFDC2	WAP four-disulfide core domain protein 2	0.416651	-2.40009	H1	C1
H1 / C1	O14594	5.35161e-06	7.56763e-06	NCAN	Neurocan core protein	0.416412	-2.40147	H1	C1
H1 / C1	Q9NNX6	3.26959e-13	2.95074e-12	CD209	CD209 antigen	0.416162	-2.40291	H1	C1
H1 / C1	P16070	8.31088e-09	2.32659e-08	CD44	CD44 antigen	0.415264	-2.40811	H1	C1
H1 / C1	P05067	1.8778e-10	7.9836e-10	APP	Amyloid-beta precursor protein	0.414624	-2.41182	H1	C1
H1 / C1	O43451	8.85566e-06	1.18879e-05	MGAM	Maltase-glucoamylase, intestinal	0.411021	-2.43297	H1	C1
H1 / C1	Q9P121	3.78384e-05	4.32317e-05	NTM	Neurotrimin	0.40858	-2.4475	H1	C1
H1 / C1	P13591	1.08436e-08	2.95123e-08	NCAM1	Neural cell adhesion molecule 1	0.408509	-2.44793	H1	C1
H1 / C1	P14384	8.26433e-06	1.11766e-05	CPM	Carboxypeptidase M	0.408204	-2.44976	H1	C1
H1 / C1	Q9H9P2	9.74896e-06	1.29282e-05	CHODL	Chondrolectin	0.407685	-2.45288	H1	C1
H1 / C1	O60494	0.0533928	0.0259799	CUBN	Cubilin	0.407458	-2.45424	H1	C1
H1 / C1	P07996	7.67164e-09	2.166e-08	THBS1	Thrombospondin-1	0.406146	-2.46217	H1	C1
H1 / C1	P39059	9.87434e-09	2.71606e-08	COL15A1	Collagen alpha-1(XV) chain	0.406096	-2.46247	H1	C1
H1 / C1	O60888	1.3567e-08	3.61006e-08	CUTA	Protein CutA	0.403988	-2.47532	H1	C1
H1 / C1	P80370	7.0515e-05	7.51807e-05	DLK1	Protein delta homolog 1	0.403115	-2.48068	H1	C1
H1 / C1	Q08345	0.000120328	0.000121027	DDR1	Epithelial discoidin domain-containing receptor 1	0.403045	-2.48111	H1	C1
H1 / C1	Q16651	8.90458e-09	2.47764e-08	PRSS8	Prostasin	0.400287	-2.49821	H1	C1
H1 / C1	P23470	1.55075e-13	1.53411e-12	PTPRG	Receptor-type tyrosine-protein phosphatase gamma	0.400159	-2.499	H1	C1
H1 / C1	P25940	4.33728e-08	1.01822e-07	COL5A3	Collagen alpha-3(V) chain	0.399195	-2.50504	H1	C1
H1 / C1	Q92956	3.97482e-09	1.21032e-08	TNFRSF14	Tumor necrosis factor receptor superfamily member 14	0.398276	-2.51082	H1	C1
H1 / C1	Q6UVK1	1.33301e-06	2.18616e-06	CSPG4	Chondroitin sulfate proteoglycan 4	0.397512	-2.51565	H1	C1
H1 / C1	P54826	1.87202e-06	2.96202e-06	GAS1	Growth arrest-specific protein 1	0.395755	-2.52682	H1	C1
H1 / C1	P01833	4.88627e-18	1.54834e-16	PIGR	Polymeric immunoglobulin receptor	0.393872	-2.5389	H1	C1
H1 / C1	Q9HCU0	4.73863e-11	2.35868e-10	CD248	Endosialin	0.391813	-2.55224	H1	C1
H1 / C1	P0DMQ5	3.47e-08	8.33503e-08	INAFM2	Putative transmembrane protein INAFM2	0.391345	-2.55529	H1	C1
H1 / C1	P15144	1.35379e-11	7.79969e-11	ANPEP	Aminopeptidase N	0.390356	-2.56176	H1	C1
H1 / C1	Q9UIB8	1.17498e-07	2.49216e-07	CD84	SLAM family member 5	0.389856	-2.56505	H1	C1
H1 / C1	P32004	2.3483e-05	2.82969e-05	L1CAM	Neural cell adhesion molecule L1	0.389547	-2.56709	H1	C1
H1 / C1	Q8TDQ0	1.67563e-08	4.36063e-08	HAVCR2	Hepatitis A virus cellular receptor 2	0.389238	-2.56912	H1	C1
H1 / C1	P08174	1.91484e-10	8.12405e-10	CD55	Complement decay-accelerating factor	0.388816	-2.57191	H1	C1
H1 / C1	O94910	7.16138e-06	9.83486e-06	ADGRL1	Adhesion G protein-coupled receptor L1	0.38841	-2.5746	H1	C1
H1 / C1	Q9UKY0	0.000565037	0.000480114	PRND	Prion-like protein doppel	0.387473	-2.58083	H1	C1
H1 / C1	P12109	1.92065e-06	3.0322e-06	COL6A1	Collagen alpha-1(VI) chain	0.385378	-2.59486	H1	C1
H1 / C1	P11279	8.81863e-13	7.0605e-12	LAMP1	Lysosome-associated membrane glycoprotein 1	0.384697	-2.59945	H1	C1
H1 / C1	P12273	1.7706e-05	2.20004e-05	PIP	Prolactin-inducible protein	0.383168	-2.60982	H1	C1
H1 / C1	Q03405	2.06458e-17	5.57202e-16	PLAUR	Urokinase plasminogen activator surface receptor	0.381937	-2.61823	H1	C1
H1 / C1	P16284	3.55561e-07	6.68814e-07	PECAM1	Platelet endothelial cell adhesion molecule	0.378576	-2.64148	H1	C1
H1 / C1	Q9UKU6	4.2138e-05	4.76002e-05	TRHDE	Thyrotropin-releasing hormone-degrading ectoenzyme	0.376945	-2.65291	H1	C1
H1 / C1	O43291	8.75235e-11	4.04718e-10	SPINT2	Kunitz-type protease inhibitor 2	0.373032	-2.68074	H1	C1
H1 / C1	P05154	2.14079e-08	5.41628e-08	SERPINA5	Plasma serine protease inhibitor	0.37302	-2.68082	H1	C1
H1 / C1	Q6UY11	0.000133622	0.000132929	DLK2	Protein delta homolog 2	0.370154	-2.70158	H1	C1
H1 / C1	Q13477	3.43629e-10	1.36988e-09	MADCAM1	Mucosal addressin cell adhesion molecule 1	0.369995	-2.70274	H1	C1
H1 / C1	Q5ZPR3	1.44714e-07	2.99103e-07	CD276	CD276 antigen	0.369282	-2.70796	H1	C1
H1 / C1	Q9NQ36	1.64323e-06	2.63495e-06	SCUBE2	Signal peptide, CUB and EGF-like domain-containing protein 2	0.368133	-2.71641	H1	C1
H1 / C1	P08138	2.93948e-09	9.25046e-09	NGFR	Tumor necrosis factor receptor superfamily member 16	0.367928	-2.71792	H1	C1
H1 / C1	Q99715	2.77116e-12	1.94461e-11	COL12A1	Collagen alpha-1(XII) chain	0.365521	-2.73582	H1	C1
H1 / C1	Q6EMK4	6.95952e-08	1.55537e-07	VASN	Vasorin	0.362476	-2.7588	H1	C1
H1 / C1	Q9NP70	8.28505e-12	5.05e-11	AMBN	Ameloblastin	0.36207	-2.7619	H1	C1
H1 / C1	O75084;Q14332	1.10569e-07	2.35858e-07	FZD7;FZD2	Frizzled-7;Frizzled-2	0.36062	-2.773	H1	C1
H1 / C1	P48594	1.45132e-13	1.44989e-12	SERPINB4	Serpin B4	0.360123	-2.77683	H1	C1
H1 / C1	Q9BY67	7.6192e-06	1.03892e-05	CADM1	Cell adhesion molecule 1	0.359151	-2.78435	H1	C1
H1 / C1	Q9UGN4	2.57414e-13	2.38684e-12	CD300A	CMRF35-like molecule 8	0.358817	-2.78694	H1	C1
H1 / C1	P30530	1.64679e-08	4.29345e-08	AXL	Tyrosine-protein kinase receptor UFO	0.352292	-2.83856	H1	C1
H1 / C1	P19835	2.05293e-09	6.72746e-09	CEL	Bile salt-activated lipase	0.350103	-2.85631	H1	C1
H1 / C1	P16112	5.08211e-11	2.51204e-10	ACAN	Aggrecan core protein	0.349782	-2.85893	H1	C1
H1 / C1	P15328	2.2961e-09	7.41815e-09	FOLR1	Folate receptor alpha	0.346091	-2.88941	H1	C1
H1 / C1	Q8NFZ8	8.18668e-06	1.10853e-05	CADM4	Cell adhesion molecule 4	0.344933	-2.89911	H1	C1
H1 / C1	Q9BYE9	3.53897e-12	2.41187e-11	CDHR2	Cadherin-related family member 2	0.343819	-2.90851	H1	C1
H1 / C1	Q9UNN8	1.08868e-05	1.42612e-05	PROCR	Endothelial protein C receptor	0.343541	-2.91086	H1	C1
H1 / C1	P13727	0.0276674	0.0147513	PRG2	Bone marrow proteoglycan	0.342942	-2.91595	H1	C1
H1 / C1	Q8NBJ4	3.68515e-11	1.88656e-10	GOLM1	Golgi membrane protein 1	0.342664	-2.91831	H1	C1
H1 / C1	P48745	1.71666e-12	1.27523e-11	CCN3	CCN family member 3	0.341791	-2.92576	H1	C1
H1 / C1	Q9NZT1	0.000872638	0.000705666	CALML5	Calmodulin-like protein 5	0.34132	-2.9298	H1	C1
H1 / C1	Q8WZ75	1.70962e-05	2.13117e-05	ROBO4	Roundabout homolog 4	0.339595	-2.94469	H1	C1
H1 / C1	P24821	3.1326e-10	1.26336e-09	TNC	Tenascin	0.336987	-2.96747	H1	C1
H1 / C1	P05090	0.00405269	0.00274511	APOD	Apolipoprotein D	0.336308	-2.97346	H1	C1
H1 / C1	P13598	1.19259e-09	4.13632e-09	ICAM2	Intercellular adhesion molecule 2	0.335585	-2.97987	H1	C1
H1 / C1	Q07507	1.03091e-10	4.67415e-10	DPT	Dermatopontin	0.323292	-3.09318	H1	C1
H1 / C1	Q86UN3	1.68904e-05	2.10774e-05	RTN4RL2	Reticulon-4 receptor-like 2	0.323098	-3.09504	H1	C1
H1 / C1	P09603	6.55717e-16	1.19494e-14	CSF1	Macrophage colony-stimulating factor 1	0.3208	-3.11721	H1	C1
H1 / C1	P01130	6.42415e-08	1.44574e-07	LDLR	Low-density lipoprotein receptor	0.317033	-3.15425	H1	C1
H1 / C1	Q03403	2.6279e-05	3.12249e-05	TFF2	Trefoil factor 2	0.315422	-3.17036	H1	C1
H1 / C1	Q99983	1.9016e-11	1.05821e-10	OMD	Osteomodulin	0.313963	-3.18508	H1	C1
H1 / C1	P08758	3.1039e-05	3.62777e-05	ANXA5	Annexin A5	0.313299	-3.19183	H1	C1
H1 / C1	P13987	3.35158e-13	3.01897e-12	CD59	CD59 glycoprotein	0.307978	-3.24699	H1	C1
H1 / C1	Q99574	1.89891e-09	6.2647e-09	SERPINI1	Neuroserpin	0.305144	-3.27714	H1	C1
H1 / C1	P16870	3.20026e-08	7.76065e-08	CPE	Carboxypeptidase E	0.300585	-3.32684	H1	C1
H1 / C1	P06702	5.12357e-12	3.32575e-11	S100A9	Protein S100-A9	0.295046	-3.38931	H1	C1
H1 / C1	P31431	2.17063e-05	2.63753e-05	SDC4	Syndecan-4	0.284382	-3.5164	H1	C1
H1 / C1	P01040	3.42585e-12	2.34378e-11	CSTA	Cystatin-A	0.273036	-3.66252	H1	C1
H1 / C1	P05109	2.63218e-13	2.4343e-12	S100A8	Protein S100-A8	0.263937	-3.78878	H1	C1
H1 / C1	Q9BXP8	0.000748404	0.000615832	PAPPA2	Pappalysin-2	0.262306	-3.81235	H1	C1
H1 / C1	P00338	2.17242e-07	4.30083e-07	LDHA	L-lactate dehydrogenase A chain	0.261027	-3.83103	H1	C1
H1 / C1	P01133	1.28443e-08	3.4332e-08	EGF	Pro-epidermal growth factor	0.258041	-3.87535	H1	C1
H1 / C1	P07476	9.99735e-06	1.32143e-05	IVL	Involucrin	0.253751	-3.94086	H1	C1
H1 / C1	Q02413	1.67131e-08	4.35177e-08	DSG1	Desmoglein-1	0.246734	-4.05295	H1	C1
H1 / C1	P0DJD7;P0DJD8;P0DJD9	2.01545e-05	2.46713e-05	PGA4;PGA3;PGA5	Pepsin A-4;Pepsin A-3;Pepsin A-5	0.236794	-4.22308	H1	C1
H1 / C1	P21810	0.000396078	0.000350675	BGN	Biglycan	0.224625	-4.45186	H1	C1
H1 / C1	P07355	3.39703e-05	3.92994e-05	ANXA2	Annexin A2	0.208971	-4.78534	H1	C1
H1 / C1	P07911	5.6267e-08	1.28502e-07	UMOD	Uromodulin	0.183404	-5.45245	H1	C1
H1 / C1	Q9Y6Q6	0.00348904	0.0024053	TNFRSF11A	Tumor necrosis factor receptor superfamily member 11A	0.180738	-5.53288	H1	C1
H1 / C1	Q68CJ9	1.14928e-05	1.49516e-05	CREB3L3	Cyclic AMP-responsive element-binding protein 3-like protein 3	0.16477	-6.06906	H1	C1
H1 / C1	P31151	8.83008e-27	1.76552e-24	S100A7	Protein S100-A7	0.12718	-7.86289	H1	C1
H1 / C1	P31944	6.56308e-09	1.88411e-08	CASP14	Caspase-14	0.0317189	-31.5269	H1	C1
H1 / C1	Q9UBC9	7.57783e-11	3.55502e-10	SPRR3	Small proline-rich protein 3	0.0272842	-36.6512	H1	C1

## Sheet: Suppl.Tab.S2
Comparison (group1/group2)	ProteinGroups	Pvalue	Qvalue	Genes	ProteinDescriptions	Ratio	Fold Change	Condition Numerator	Condition Denominator
H2 / C2	P69892	6.8778e-18	2.10425e-16	HBG2	Hemoglobin subunit gamma-2	72.722	72.722	H2	C2
H2 / C2	P01023	1.07218e-16	2.37082e-15	A2M	Alpha-2-macroglobulin	49.4395	49.4395	H2	C2
H2 / C2	P02647	0.00213692	0.0015564	APOA1	Apolipoprotein A-I	39.799	39.799	H2	C2
H2 / C2	P69905	9.57297e-13	7.5963e-12	HBA1	Hemoglobin subunit alpha	23.4181	23.4181	H2	C2
H2 / C2	P02652	5.38324e-16	9.97657e-15	APOA2	Apolipoprotein A-II	19.2814	19.2814	H2	C2
H2 / C2	P07108	0.00201213	0.00147649	DBI	Acyl-CoA-binding protein	16.3675	16.3675	H2	C2
H2 / C2	P08833	0.00945808	0.00579236	IGFBP1	Insulin-like growth factor-binding protein 1	12.2125	12.2125	H2	C2
H2 / C2	P59666	1.07562e-10	4.85979e-10	DEFA3	Neutrophil defensin 3	10.2961	10.2961	H2	C2
H2 / C2	P02461	1.26754e-10	5.63194e-10	COL3A1	Collagen alpha-1(III) chain	9.32241	9.32241	H2	C2
H2 / C2	P08670	0.0119795	0.00712566	VIM	Vimentin	9.07605	9.07605	H2	C2
H2 / C2	P30046	0.0132871	0.00780437	DDT	D-dopachrome decarboxylase	8.8424	8.8424	H2	C2
H2 / C2	P62937	0.0160909	0.00922145	PPIA	Peptidyl-prolyl cis-trans isomerase A	8.27939	8.27939	H2	C2
H2 / C2	P02679	1.30913e-14	1.70187e-13	FGG	Fibrinogen gamma chain	8.07197	8.07197	H2	C2
H2 / C2	P50120	0.025458	0.0137092	RBP2	Retinol-binding protein 2	6.60942	6.60942	H2	C2
H2 / C2	P02649	3.5445e-15	5.34159e-14	APOE	Apolipoprotein E	6.46491	6.46491	H2	C2
H2 / C2	P01024	1.77433e-13	1.72405e-12	C3	Complement C3	6.34948	6.34948	H2	C2
H2 / C2	P13796	8.19843e-08	1.80107e-07	LCP1	Plastin-2	5.68094	5.68094	H2	C2
H2 / C2	P30086	0.0293008	0.0155149	PEBP1	Phosphatidylethanolamine-binding protein 1	5.01132	5.01132	H2	C2
H2 / C2	Q9Y5Z4	0.0675896	0.0317526	HEBP2	Heme-binding protein 2	4.26288	4.26288	H2	C2
H2 / C2	P52758	0.00104455	0.000828448	RIDA	2-iminobutanoate/2-iminopropanoate deaminase	4.2615	4.2615	H2	C2
H2 / C2	O00499	0.000137894	0.000136748	BIN1	Myc box-dependent-interacting protein 1	4.06611	4.06611	H2	C2
H2 / C2	P18065	0.017452	0.00989095	IGFBP2	Insulin-like growth factor-binding protein 2	3.99808	3.99808	H2	C2
H2 / C2	P23434	0.00556421	0.0036317	GCSH	Glycine cleavage system H protein, mitochondrial	3.80592	3.80592	H2	C2
H2 / C2	Q9BRA2	0.0448422	0.0223503	TXNDC17	Thioredoxin domain-containing protein 17	3.74078	3.74078	H2	C2
H2 / C2	P05413	0.0071254	0.0045125	FABP3	Fatty acid-binding protein, heart	3.67493	3.67493	H2	C2
H2 / C2	P02774	9.05055e-10	3.24381e-09	GC	Vitamin D-binding protein	3.67228	3.67228	H2	C2
H2 / C2	P26641	0.00662239	0.00423399	EEF1G	Elongation factor 1-gamma	3.35144	3.35144	H2	C2
H2 / C2	P46108	0.0517668	0.0252937	CRK	Adapter molecule crk	3.30826	3.30826	H2	C2
H2 / C2	P02768;P02768-1	7.21618e-12	4.46366e-11	ALB;	Albumin;	3.27841	3.27841	H2	C2
H2 / C2	Q99497	0.0431149	0.0216115	PARK7	Parkinson disease protein 7	3.14613	3.14613	H2	C2
H2 / C2	P07148	0.0183397	0.0103203	FABP1	Fatty acid-binding protein, liver	3.04276	3.04276	H2	C2
H2 / C2	P02790	9.1735e-15	1.24978e-13	HPX	Hemopexin	2.73732	2.73732	H2	C2
H2 / C2	P26038	0.00318114	0.00221446	MSN	Moesin	2.66307	2.66307	H2	C2
H2 / C2	O95865	0.00129796	0.00100222	DDAH2	N(G),N(G)-dimethylarginine dimethylaminohydrolase 2	2.63794	2.63794	H2	C2
H2 / C2	P29279	0.0574952	0.0276557	CCN2	CCN family member 2	2.61795	2.61795	H2	C2
H2 / C2	P02743	2.95279e-06	4.44421e-06	APCS	Serum amyloid P-component	2.60426	2.60426	H2	C2
H2 / C2	P04040	1.44619e-05	1.83583e-05	CAT	Catalase	2.60298	2.60298	H2	C2
H2 / C2	P02771	0.00225797	0.00163391	AFP	Alpha-fetoprotein	2.58937	2.58937	H2	C2
H2 / C2	P60983	0.0542816	0.0263357	GMFB	Glia maturation factor beta	2.58877	2.58877	H2	C2
H2 / C2	A0A0C4DH73;P01611	0.00242615	0.00174221	IGKV1-12;IGKV1D-12	Immunoglobulin kappa variable 1-12;Immunoglobulin kappa variable 1D-12	2.57071	2.57071	H2	C2
H2 / C2	P07737	0.00406139	0.00274999	PFN1	Profilin-1	2.55848	2.55848	H2	C2
H2 / C2	P35754	6.18605e-05	6.68727e-05	GLRX	Glutaredoxin-1	2.4523	2.4523	H2	C2
H2 / C2	P19827	2.65342e-10	1.08898e-09	ITIH1	Inter-alpha-trypsin inhibitor heavy chain H1	2.42009	2.42009	H2	C2
H2 / C2	P15121	0.0662077	0.0311974	AKR1B1	Aldo-keto reductase family 1 member B1	2.40711	2.40711	H2	C2
H2 / C2	P61956	0.0804965	0.0368872	SUMO2	Small ubiquitin-related modifier 2	2.39122	2.39122	H2	C2
H2 / C2	P35237	0.0609812	0.0291017	SERPINB6	Serpin B6	2.38471	2.38471	H2	C2
H2 / C2	O00299	0.0103545	0.00627072	CLIC1	Chloride intracellular channel protein 1	2.30836	2.30836	H2	C2
H2 / C2	Q9Y490	0.00407435	0.00275702	TLN1	Talin-1	2.30133	2.30133	H2	C2
H2 / C2	P00450	8.17439e-10	2.95954e-09	CP	Ceruloplasmin	2.29824	2.29824	H2	C2
H2 / C2	P43652	5.40027e-09	1.59183e-08	AFM	Afamin	2.2588	2.2588	H2	C2
H2 / C2	P06703	2.95059e-05	3.46485e-05	S100A6	Protein S100-A6	2.24196	2.24196	H2	C2
H2 / C2	P07360	0.0613407	0.0292497	C8G	Complement component C8 gamma chain	2.15547	2.15547	H2	C2
H2 / C2	A0A075B6K4	0.0151151	0.00872714	IGLV3-10	Immunoglobulin lambda variable 3-10	2.14018	2.14018	H2	C2
H2 / C2	Q96DA0	0.0536111	0.0260656	ZG16B	Zymogen granule protein 16 homolog B	2.12132	2.12132	H2	C2
H2 / C2	A0A0C4DH41;P01824;P01825;P06331;P0DP06;P0DP08	0.000457232	0.000397627	IGHV4-61;IGHV4-39;IGHV4-59;IGHV4-34;IGHV4-30-4;IGHV4-38-2	Immunoglobulin heavy variable 4-61;Immunoglobulin heavy variable 4-39;Immunoglobulin heavy variable 4-59;Immunoglobulin heavy variable 4-34;Immunoglobulin heavy variable 4-30-4;Immunoglobulin heavy variable 4-38-2	2.07125	2.07125	H2	C2
H2 / C2	P08603	8.96657e-09	2.49294e-08	CFH	Complement factor H	2.06584	2.06584	H2	C2
H2 / C2	P62328	0.00374238	0.00255836	TMSB4X	Thymosin beta-4	2.05707	2.05707	H2	C2
H2 / C2	P23528	6.14605e-05	6.64757e-05	CFL1	Cofilin-1	2.0467	2.0467	H2	C2
H2 / C2	Q6EMK4	5.45411e-10	2.05375e-09	VASN	Vasorin	0.499828	-2.00069	H2	C2
H2 / C2	O00462	9.33642e-09	2.58463e-08	MANBA	Beta-mannosidase	0.499226	-2.0031	H2	C2
H2 / C2	P09211	0.000617357	0.000519164	GSTP1	Glutathione S-transferase P	0.497798	-2.00885	H2	C2
H2 / C2	O94919	6.5551e-13	5.44825e-12	ENDOD1	Endonuclease domain-containing 1 protein	0.496992	-2.01211	H2	C2
H2 / C2	P13591	1.41789e-09	4.82927e-09	NCAM1	Neural cell adhesion molecule 1	0.492979	-2.02848	H2	C2
H2 / C2	P35556	0.0739712	0.034318	FBN2	Fibrillin-2	0.492946	-2.02862	H2	C2
H2 / C2	Q9NP70	0.00122818	0.000955411	AMBN	Ameloblastin	0.491123	-2.03615	H2	C2
H2 / C2	Q1L6U9	5.85263e-11	2.84145e-10	MSMP	Prostate-associated microseminoprotein	0.488543	-2.0469	H2	C2
H2 / C2	P27487	1.58363e-15	2.63555e-14	DPP4	Dipeptidyl peptidase 4	0.488187	-2.04839	H2	C2
H2 / C2	P01133	2.52928e-15	3.97626e-14	EGF	Pro-epidermal growth factor	0.485373	-2.06027	H2	C2
H2 / C2	P36980	0.000807441	0.000658042	CFHR2	Complement factor H-related protein 2	0.483592	-2.06786	H2	C2
H2 / C2	Q6UVK1	3.77903e-09	1.15669e-08	CSPG4	Chondroitin sulfate proteoglycan 4	0.482598	-2.07212	H2	C2
H2 / C2	Q70SY1	3.46176e-05	3.99863e-05	CREB3L2	Cyclic AMP-responsive element-binding protein 3-like protein 2	0.482421	-2.07288	H2	C2
H2 / C2	O14594	3.19426e-05	3.72266e-05	NCAN	Neurocan core protein	0.480036	-2.08318	H2	C2
H2 / C2	Q9UBR2	1.3486e-11	7.77294e-11	CTSZ	Cathepsin Z	0.479514	-2.08544	H2	C2
H2 / C2	Q9Y5Y7	1.16746e-13	1.19317e-12	LYVE1	Lymphatic vessel endothelial hyaluronic acid receptor 1	0.478673	-2.08911	H2	C2
H2 / C2	Q6UY11	1.15208e-05	1.49853e-05	DLK2	Protein delta homolog 2	0.478644	-2.08923	H2	C2
H2 / C2	P13284	1.78535e-06	2.84103e-06	IFI30	Gamma-interferon-inducible lysosomal thiol reductase	0.478416	-2.09023	H2	C2
H2 / C2	Q03405	9.88199e-13	7.77632e-12	PLAUR	Urokinase plasminogen activator surface receptor	0.472796	-2.11508	H2	C2
H2 / C2	Q13740	9.80038e-15	1.32124e-13	ALCAM	CD166 antigen	0.470695	-2.12452	H2	C2
H2 / C2	P21926	3.20849e-05	3.73557e-05	CD9	CD9 antigen	0.470408	-2.12581	H2	C2
H2 / C2	Q9GZX9	6.83396e-14	7.37756e-13	TWSG1	Twisted gastrulation protein homolog 1	0.469608	-2.12944	H2	C2
H2 / C2	Q6UXB8	6.62469e-11	3.15478e-10	PI16	Peptidase inhibitor 16	0.469149	-2.13152	H2	C2
H2 / C2	P19652	2.29214e-11	1.24481e-10	ORM2	Alpha-1-acid glycoprotein 2	0.463306	-2.1584	H2	C2
H2 / C2	Q9HCU0	5.49418e-12	3.534e-11	CD248	Endosialin	0.461902	-2.16496	H2	C2
H2 / C2	Q8NBJ4	1.95336e-16	3.99566e-15	GOLM1	Golgi membrane protein 1	0.461755	-2.16565	H2	C2
H2 / C2	Q12860	6.22893e-13	5.20765e-12	CNTN1	Contactin-1	0.461196	-2.16828	H2	C2
H2 / C2	Q6UY14	4.56192e-09	1.36725e-08	ADAMTSL4	ADAMTS-like protein 4	0.460599	-2.17109	H2	C2
H2 / C2	P14618	0.0350289	0.0180938	PKM	Pyruvate kinase PKM	0.460252	-2.17272	H2	C2
H2 / C2	P13727	1.0335e-05	1.36075e-05	PRG2	Bone marrow proteoglycan	0.45972	-2.17524	H2	C2
H2 / C2	P16444	0.0417076	0.0210047	DPEP1	Dipeptidase 1	0.456383	-2.19114	H2	C2
H2 / C2	P15328	6.78532e-12	4.22944e-11	FOLR1	Folate receptor alpha	0.455553	-2.19514	H2	C2
H2 / C2	Q9UKY0	1.5067e-05	1.90397e-05	PRND	Prion-like protein doppel	0.455201	-2.19683	H2	C2
H2 / C2	P13598	3.21495e-15	4.90747e-14	ICAM2	Intercellular adhesion molecule 2	0.452462	-2.21013	H2	C2
H2 / C2	P05937	0.0245445	0.0132818	CALB1	Calbindin	0.449167	-2.22634	H2	C2
H2 / C2	P54760	3.0426e-15	4.67454e-14	EPHB4	Ephrin type-B receptor 4	0.447883	-2.23272	H2	C2
H2 / C2	P20933	1.61304e-17	4.49876e-16	AGA	N(4)-(beta-N-acetylglucosaminyl)-L-asparaginase	0.447862	-2.23283	H2	C2
H2 / C2	Q06830	0.000444178	0.000387676	PRDX1	Peroxiredoxin-1	0.439972	-2.27287	H2	C2
H2 / C2	P09619	9.63861e-08	2.08138e-07	PDGFRB	Platelet-derived growth factor receptor beta	0.439851	-2.2735	H2	C2
H2 / C2	P46940	0.0148374	0.00858883	IQGAP1	Ras GTPase-activating-like protein IQGAP1	0.439115	-2.27731	H2	C2
H2 / C2	P98095	1.44534e-08	3.81446e-08	FBLN2	Fibulin-2	0.438197	-2.28208	H2	C2
H2 / C2	Q9NQ38	2.4757e-19	1.05225e-17	SPINK5	Serine protease inhibitor Kazal-type 5	0.436885	-2.28893	H2	C2
H2 / C2	Q14515	2.30949e-11	1.25231e-10	SPARCL1	SPARC-like protein 1	0.433991	-2.30419	H2	C2
H2 / C2	P06702	0.0142273	0.00827772	S100A9	Protein S100-A9	0.433202	-2.30839	H2	C2
H2 / C2	P13987	1.14587e-12	8.83585e-12	CD59	CD59 glycoprotein	0.43303	-2.30931	H2	C2
H2 / C2	Q8N3J6	8.72284e-06	1.17296e-05	CADM2	Cell adhesion molecule 2	0.433016	-2.30938	H2	C2
H2 / C2	Q9UHL4	3.55603e-08	8.52438e-08	DPP7	Dipeptidyl peptidase 2	0.426837	-2.34281	H2	C2
H2 / C2	O75084;Q14332	3.18504e-10	1.28196e-09	FZD7;FZD2	Frizzled-7;Frizzled-2	0.424156	-2.35763	H2	C2
H2 / C2	P30530	3.2341e-12	2.23521e-11	AXL	Tyrosine-protein kinase receptor UFO	0.420826	-2.37628	H2	C2
H2 / C2	Q8NDA2	1.29681e-06	2.13108e-06	HMCN2	Hemicentin-2	0.419034	-2.38644	H2	C2
H2 / C2	P04406	0.00640988	0.00411517	GAPDH	Glyceraldehyde-3-phosphate dehydrogenase	0.417797	-2.39351	H2	C2
H2 / C2	P21810	4.42351e-07	8.14265e-07	BGN	Biglycan	0.414277	-2.41384	H2	C2
H2 / C2	P19320	3.89089e-23	3.63389e-21	VCAM1	Vascular cell adhesion protein 1	0.406311	-2.46117	H2	C2
H2 / C2	P05109	0.0121406	0.00721	S100A8	Protein S100-A8	0.404318	-2.4733	H2	C2
H2 / C2	P31949	0.00782409	0.00489989	S100A11	Protein S100-A11	0.398907	-2.50685	H2	C2
H2 / C2	O14498	1.86473e-27	3.95101e-25	ISLR	Immunoglobulin superfamily containing leucine-rich repeat protein	0.398171	-2.51148	H2	C2
H2 / C2	O43707	0.00372947	0.00255088	ACTN4	Alpha-actinin-4	0.396963	-2.51913	H2	C2
H2 / C2	Q9NQ36	3.46903e-10	1.38177e-09	SCUBE2	Signal peptide, CUB and EGF-like domain-containing protein 2	0.391295	-2.55562	H2	C2
H2 / C2	Q07507	2.53531e-17	6.62823e-16	DPT	Dermatopontin	0.39015	-2.56312	H2	C2
H2 / C2	P12107	2.57397e-07	5.00961e-07	COL11A1	Collagen alpha-1(XI) chain	0.388632	-2.57313	H2	C2
H2 / C2	P37173	2.06698e-18	7.20955e-17	TGFBR2	TGF-beta receptor type-2	0.385618	-2.59324	H2	C2
H2 / C2	P02792	9.13111e-18	2.7214e-16	FTL	Ferritin light chain	0.385365	-2.59494	H2	C2
H2 / C2	Q99574	4.6007e-18	1.47013e-16	SERPINI1	Neuroserpin	0.381583	-2.62066	H2	C2
H2 / C2	P05090	0.0322926	0.0168706	APOD	Apolipoprotein D	0.381194	-2.62333	H2	C2
H2 / C2	P14384	2.19775e-13	2.06754e-12	CPM	Carboxypeptidase M	0.380491	-2.62819	H2	C2
H2 / C2	P09603	6.93211e-13	5.72473e-12	CSF1	Macrophage colony-stimulating factor 1	0.378222	-2.64395	H2	C2
H2 / C2	P23470	8.02253e-16	1.43798e-14	PTPRG	Receptor-type tyrosine-protein phosphatase gamma	0.375148	-2.66562	H2	C2
H2 / C2	P30740	0.00026268	0.000243408	SERPINB1	Leukocyte elastase inhibitor	0.368859	-2.71107	H2	C2
H2 / C2	Q9BXP8	1.11571e-09	3.89722e-09	PAPPA2	Pappalysin-2	0.363085	-2.75417	H2	C2
H2 / C2	P11021	8.82765e-14	9.28964e-13	HSPA5	Endoplasmic reticulum chaperone BiP	0.343178	-2.91394	H2	C2
H2 / C2	P02750	4.79508e-11	2.38427e-10	LRG1	Leucine-rich alpha-2-glycoprotein	0.336752	-2.96954	H2	C2
H2 / C2	P01130	3.89982e-09	1.18955e-08	LDLR	Low-density lipoprotein receptor	0.330598	-3.02483	H2	C2
H2 / C2	Q99983	2.2701e-15	3.64139e-14	OMD	Osteomodulin	0.329019	-3.03934	H2	C2
H2 / C2	Q9BYE9	1.80867e-10	7.72208e-10	CDHR2	Cadherin-related family member 2	0.317145	-3.15314	H2	C2
H2 / C2	P48745	9.89531e-11	4.51539e-10	CCN3	CCN family member 3	0.313915	-3.18557	H2	C2
H2 / C2	P25311	7.67739e-22	5.56062e-20	AZGP1	Zinc-alpha-2-glycoprotein	0.306072	-3.2672	H2	C2
H2 / C2	P07911	5.93498e-13	4.99425e-12	UMOD	Uromodulin	0.297046	-3.36648	H2	C2
H2 / C2	P12273	0.00031374	0.000284991	PIP	Prolactin-inducible protein	0.289791	-3.45076	H2	C2
H2 / C2	P04075	4.71733e-05	5.25868e-05	ALDOA	Fructose-bisphosphate aldolase A	0.284371	-3.51653	H2	C2
H2 / C2	P05455	1.95938e-19	8.50622e-18	SSB	Lupus La protein	0.277967	-3.59755	H2	C2
H2 / C2	P31431	1.14497e-09	3.99068e-09	SDC4	Syndecan-4	0.275647	-3.62783	H2	C2
H2 / C2	P68104;Q5VTE0	0.043808	0.021914	EEF1A1;EEF1A1P5	Elongation factor 1-alpha 1;Putative elongation factor 1-alpha-like 3	0.268384	-3.72601	H2	C2
H2 / C2	Q6UX06	0.00237781	0.00171069	OLFM4	Olfactomedin-4	0.258748	-3.86477	H2	C2
H2 / C2	P20142	0.00209113	0.00152759	PGC	Gastricsin	0.254293	-3.93247	H2	C2
H2 / C2	P14207	4.53701e-18	1.45389e-16	FOLR2	Folate receptor beta	0.252351	-3.96274	H2	C2
H2 / C2	P02452	3.30177e-10	1.32332e-09	COL1A1	Collagen alpha-1(I) chain	0.247224	-4.04492	H2	C2
H2 / C2	P04080	7.59914e-05	8.04095e-05	CSTB	Cystatin-B	0.245545	-4.07257	H2	C2
H2 / C2	P00338	0.000706767	0.000585645	LDHA	L-lactate dehydrogenase A chain	0.233506	-4.28254	H2	C2
H2 / C2	P01040	7.51004e-15	1.04216e-13	CSTA	Cystatin-A	0.210219	-4.75694	H2	C2
H2 / C2	Q16610	2.26334e-05	2.73963e-05	ECM1	Extracellular matrix protein 1	0.200921	-4.97707	H2	C2
H2 / C2	Q9NZT1	9.13489e-08	1.98165e-07	CALML5	Calmodulin-like protein 5	0.200617	-4.98462	H2	C2
H2 / C2	P07355	0.00318941	0.00221924	ANXA2	Annexin A2	0.137182	-7.2896	H2	C2
H2 / C2	Q02413	3.54718e-09	1.09279e-08	DSG1	Desmoglein-1	0.120872	-8.2732	H2	C2
H2 / C2	P04792	0.00255552	0.00182403	HSPB1	Heat shock protein beta-1	0.0490669	-20.3804	H2	C2
H2 / C2	P07476	9.40491e-08	2.03494e-07	IVL	Involucrin	0.0389883	-25.6488	H2	C2
H2 / C2	P31944	4.58062e-11	2.28886e-10	CASP14	Caspase-14	0.0181121	-55.2118	H2	C2
H2 / C2	Q9UBC9	1.25134e-13	1.26976e-12	SPRR3	Small proline-rich protein 3	0.0020008	-499.801	H2	C2
H2 / C2	P31151	0.0130479	0.00768133	S100A7	Protein S100-A7	0.00145759	-686.065	H2	C2

## Sheet: Suppl.Tab.S3
Comparison (group1/group2)	ProteinGroups	Pvalue	Qvalue	Genes	ProteinDescriptions	Ratio	Fold Change	Condition Numerator	Condition Denominator
H3 / C3	P01023	1.94648e-15	3.17248e-14	A2M	Alpha-2-macroglobulin	139.523	139.523	H3	C3
H3 / C3	P69892	2.03055e-15	3.28686e-14	HBG2	Hemoglobin subunit gamma-2	85.2118	85.2118	H3	C3
H3 / C3	P69905	5.17148e-17	1.2422e-15	HBA1	Hemoglobin subunit alpha	54.9427	54.9427	H3	C3
H3 / C3	P06727	0.0861902	0.0391112	APOA4	Apolipoprotein A-IV	54.1332	54.1332	H3	C3
H3 / C3	P02647	2.89828e-14	3.40033e-13	APOA1	Apolipoprotein A-I	54.008	54.008	H3	C3
H3 / C3	P02652	9.15222e-12	5.50122e-11	APOA2	Apolipoprotein A-II	20.9121	20.9121	H3	C3
H3 / C3	P02679	9.71805e-10	3.45458e-09	FGG	Fibrinogen gamma chain	14.2163	14.2163	H3	C3
H3 / C3	P02649	4.4962e-10	1.73918e-09	APOE	Apolipoprotein E	12.4544	12.4544	H3	C3
H3 / C3	P00746	0.0266243	0.0142594	CFD	Complement factor D	11.4622	11.4622	H3	C3
H3 / C3	P23434	0.0342401	0.017747	GCSH	Glycine cleavage system H protein, mitochondrial	10.4654	10.4654	H3	C3
H3 / C3	P07108	0.00174994	0.00130488	DBI	Acyl-CoA-binding protein	9.8666	9.8666	H3	C3
H3 / C3	P02461	2.59612e-11	1.38032e-10	COL3A1	Collagen alpha-1(III) chain	8.42198	8.42198	H3	C3
H3 / C3	P01024	4.09082e-09	1.24141e-08	C3	Complement C3	8.1462	8.1462	H3	C3
H3 / C3	P08670	0.0196251	0.0109439	VIM	Vimentin	7.81104	7.81104	H3	C3
H3 / C3	P50120	1.13367e-06	1.88715e-06	RBP2	Retinol-binding protein 2	7.51616	7.51616	H3	C3
H3 / C3	P02743	9.67742e-07	1.63978e-06	APCS	Serum amyloid P-component	6.47243	6.47243	H3	C3
H3 / C3	P08833	0.000447073	0.000389892	IGFBP1	Insulin-like growth factor-binding protein 1	5.86633	5.86633	H3	C3
H3 / C3	P30046	0.0023164	0.00167091	DDT	D-dopachrome decarboxylase	5.15914	5.15914	H3	C3
H3 / C3	P59666	1.21277e-07	2.56236e-07	DEFA3	Neutrophil defensin 3	4.98729	4.98729	H3	C3
H3 / C3	Q9Y5Z4	0.0464789	0.0230527	HEBP2	Heme-binding protein 2	4.15642	4.15642	H3	C3
H3 / C3	P52758	0.00296089	0.00207836	RIDA	2-iminobutanoate/2-iminopropanoate deaminase	4.14106	4.14106	H3	C3
H3 / C3	O00499	3.54622e-06	5.23906e-06	BIN1	Myc box-dependent-interacting protein 1	4.06776	4.06776	H3	C3
H3 / C3	P46108	0.0246455	0.0133258	CRK	Adapter molecule crk	3.86017	3.86017	H3	C3
H3 / C3	P62937	5.9652e-05	6.47168e-05	PPIA	Peptidyl-prolyl cis-trans isomerase A	3.7213	3.7213	H3	C3
H3 / C3	Q14118	0.011229	0.00673226	DAG1	Dystroglycan 1	3.40872	3.40872	H3	C3
H3 / C3	P02774	1.81573e-07	3.66294e-07	GC	Vitamin D-binding protein	3.3476	3.3476	H3	C3
H3 / C3	Q8WW52	3.22359e-10	1.29564e-09	FAM151A	Protein FAM151A	3.27531	3.27531	H3	C3
H3 / C3	P08603	8.88836e-10	3.18957e-09	CFH	Complement factor H	3.23737	3.23737	H3	C3
H3 / C3	P02768;P02768-1	7.87135e-12	4.81645e-11	ALB;	Albumin;	3.22835	3.22835	H3	C3
H3 / C3	P02655	0.00189472	0.00140156	APOC2	Apolipoprotein C-II	3.1506	3.1506	H3	C3
H3 / C3	P13796	1.10077e-06	1.83665e-06	LCP1	Plastin-2	3.12236	3.12236	H3	C3
H3 / C3	P05413	0.00143699	0.0010961	FABP3	Fatty acid-binding protein, heart	3.12208	3.12208	H3	C3
H3 / C3	Q8NBS9	0.0786033	0.0361433	TXNDC5	Thioredoxin domain-containing protein 5	2.93924	2.93924	H3	C3
H3 / C3	P26641	0.000636949	0.000533963	EEF1G	Elongation factor 1-gamma	2.84374	2.84374	H3	C3
H3 / C3	P02790	1.43103e-11	8.17171e-11	HPX	Hemopexin	2.83882	2.83882	H3	C3
H3 / C3	P19827	4.79943e-11	2.3856e-10	ITIH1	Inter-alpha-trypsin inhibitor heavy chain H1	2.81613	2.81613	H3	C3
H3 / C3	P61956	0.0533791	0.0259749	SUMO2	Small ubiquitin-related modifier 2	2.70258	2.70258	H3	C3
H3 / C3	P07737	0.00129388	0.000999668	PFN1	Profilin-1	2.60633	2.60633	H3	C3
H3 / C3	P06703	5.49389e-08	1.25732e-07	S100A6	Protein S100-A6	2.50129	2.50129	H3	C3
H3 / C3	A0A0C4DH29	5.5644e-05	6.08475e-05	IGHV1-3	Immunoglobulin heavy variable 1-3	2.49596	2.49596	H3	C3
H3 / C3	P00748	3.72058e-10	1.47124e-09	F12	Coagulation factor XII	2.41452	2.41452	H3	C3
H3 / C3	P13942	0.00921117	0.00565549	COL11A2	Collagen alpha-2(XI) chain	2.4017	2.4017	H3	C3
H3 / C3	A0A075B6K4	0.0016156	0.00121672	IGLV3-10	Immunoglobulin lambda variable 3-10	2.37246	2.37246	H3	C3
H3 / C3	Q9Y6Q6	0.107374	0.0470942	TNFRSF11A	Tumor necrosis factor receptor superfamily member 11A	2.36095	2.36095	H3	C3
H3 / C3	P01768;P0DP03	8.9925e-06	1.20386e-05	IGHV3-30;IGHV3-30-5	Immunoglobulin heavy variable 3-30;Immunoglobulin heavy variable 3-30-5	2.3603	2.3603	H3	C3
H3 / C3	P35754	8.28245e-05	8.66964e-05	GLRX	Glutaredoxin-1	2.35575	2.35575	H3	C3
H3 / C3	P07360	0.00437086	0.00293194	C8G	Complement component C8 gamma chain	2.34985	2.34985	H3	C3
H3 / C3	A0A0B4J1Y9	5.34861e-06	7.56414e-06	IGHV3-72	Immunoglobulin heavy variable 3-72	2.2944	2.2944	H3	C3
H3 / C3	P26038	6.11032e-05	6.61194e-05	MSN	Moesin	2.29126	2.29126	H3	C3
H3 / C3	Q9BRA2	0.0280469	0.0149289	TXNDC17	Thioredoxin domain-containing protein 17	2.25209	2.25209	H3	C3
H3 / C3	Q15904	0.0417776	0.0210303	ATP6AP1	V-type proton ATPase subunit S1	2.1991	2.1991	H3	C3
H3 / C3	A0A0B4J1X5	0.000850733	0.000689448	IGHV3-74	Immunoglobulin heavy variable 3-74	2.1866	2.1866	H3	C3
H3 / C3	P18065	0.000518479	0.000444626	IGFBP2	Insulin-like growth factor-binding protein 2	2.15818	2.15818	H3	C3
H3 / C3	A0A0C4DH41;P01824;P01825;P06331;P0DP06;P0DP08	0.000126418	0.000126463	IGHV4-61;IGHV4-39;IGHV4-59;IGHV4-34;IGHV4-30-4;IGHV4-38-2	Immunoglobulin heavy variable 4-61;Immunoglobulin heavy variable 4-39;Immunoglobulin heavy variable 4-59;Immunoglobulin heavy variable 4-34;Immunoglobulin heavy variable 4-30-4;Immunoglobulin heavy variable 4-38-2	2.15444	2.15444	H3	C3
H3 / C3	P29279	0.0690487	0.0323215	CCN2	CCN family member 2	2.14012	2.14012	H3	C3
H3 / C3	P01857;P0DOX5	3.3967e-05	3.92988e-05	IGHG1;	Immunoglobulin heavy constant gamma 1;Immunoglobulin gamma-1 heavy chain	2.13227	2.13227	H3	C3
H3 / C3	P54727	0.00748058	0.00471158	RAD23B	UV excision repair protein RAD23 homolog B	2.1225	2.1225	H3	C3
H3 / C3	P29622	0.0644757	0.030519	SERPINA4	Kallistatin	2.08761	2.08761	H3	C3
H3 / C3	P00450	0.000115109	0.000116355	CP	Ceruloplasmin	2.07754	2.07754	H3	C3
H3 / C3	P43652	1.01081e-08	2.77231e-08	AFM	Afamin	2.06313	2.06313	H3	C3
H3 / C3	P25815	0.000205242	0.000195335	S100P	Protein S100-P	2.02843	2.02843	H3	C3
H3 / C3	P02771	0.00270971	0.00192156	AFP	Alpha-fetoprotein	2.01551	2.01551	H3	C3
H3 / C3	O95865	9.65469e-06	1.28175e-05	DDAH2	N(G),N(G)-dimethylarginine dimethylaminohydrolase 2	2.0075	2.0075	H3	C3
H3 / C3	Q02487	0.000233165	0.000218945	DSC2	Desmocollin-2	0.499773	-2.00091	H3	C3
H3 / C3	Q96J84	0.0397581	0.0201523	KIRREL1	Kin of IRRE-like protein 1	0.49673	-2.01317	H3	C3
H3 / C3	O14594	5.63245e-07	1.00957e-06	NCAN	Neurocan core protein	0.496717	-2.01322	H3	C3
H3 / C3	Q9BXP8	2.87104e-17	7.41041e-16	PAPPA2	Pappalysin-2	0.496528	-2.01399	H3	C3
H3 / C3	P09564	1.26912e-08	3.39804e-08	CD7	T-cell antigen CD7	0.494551	-2.02204	H3	C3
H3 / C3	Q01973	2.30849e-10	9.61883e-10	ROR1	Inactive tyrosine-protein kinase transmembrane receptor ROR1	0.493523	-2.02625	H3	C3
H3 / C3	P30041	0.0874431	0.0395899	PRDX6	Peroxiredoxin-6	0.493444	-2.02657	H3	C3
H3 / C3	P08138	3.92169e-14	4.48609e-13	NGFR	Tumor necrosis factor receptor superfamily member 16	0.491848	-2.03315	H3	C3
H3 / C3	P15085	4.20617e-05	4.75291e-05	CPA1	Carboxypeptidase A1	0.488129	-2.04864	H3	C3
H3 / C3	Q07507	2.65835e-10	1.09069e-09	DPT	Dermatopontin	0.487228	-2.05243	H3	C3
H3 / C3	P98095	5.0531e-12	3.28301e-11	FBLN2	Fibulin-2	0.487103	-2.05296	H3	C3
H3 / C3	Q9UGN4	1.78626e-13	1.73327e-12	CD300A	CMRF35-like molecule 8	0.481775	-2.07566	H3	C3
H3 / C3	P14151	1.00921e-09	3.57364e-09	SELL	L-selectin	0.480462	-2.08133	H3	C3
H3 / C3	Q8WZ75	1.99342e-07	3.97844e-07	ROBO4	Roundabout homolog 4	0.477368	-2.09482	H3	C3
H3 / C3	O60888	4.80736e-12	3.15075e-11	CUTA	Protein CutA	0.476627	-2.09808	H3	C3
H3 / C3	Q14767	3.57654e-09	1.10136e-08	LTBP2	Latent-transforming growth factor beta-binding protein 2	0.475921	-2.10119	H3	C3
H3 / C3	P26992	1.33272e-09	4.571e-09	CNTFR	Ciliary neurotrophic factor receptor subunit alpha	0.475838	-2.10156	H3	C3
H3 / C3	Q8NBJ4	5.20496e-18	1.64199e-16	GOLM1	Golgi membrane protein 1	0.472616	-2.11588	H3	C3
H3 / C3	P02763	1.92194e-09	6.33477e-09	ORM1	Alpha-1-acid glycoprotein 1	0.471972	-2.11877	H3	C3
H3 / C3	Q99574	5.6011e-12	3.59463e-11	SERPINI1	Neuroserpin	0.471851	-2.11931	H3	C3
H3 / C3	Q9UBR2	1.07455e-12	8.35376e-12	CTSZ	Cathepsin Z	0.467328	-2.13983	H3	C3
H3 / C3	Q06830	0.0524033	0.0255633	PRDX1	Peroxiredoxin-1	0.465919	-2.1463	H3	C3
H3 / C3	P07204	7.03292e-13	5.79451e-12	THBD	Thrombomodulin	0.458561	-2.18074	H3	C3
H3 / C3	Q9NQ38	1.11881e-08	3.03625e-08	SPINK5	Serine protease inhibitor Kazal-type 5	0.456924	-2.18855	H3	C3
H3 / C3	Q13740	1.07207e-13	1.10604e-12	ALCAM	CD166 antigen	0.453856	-2.20334	H3	C3
H3 / C3	Q9GZX9	2.4327e-13	2.26308e-12	TWSG1	Twisted gastrulation protein homolog 1	0.453778	-2.20372	H3	C3
H3 / C3	P04066	6.18437e-08	1.39776e-07	FUCA1	Tissue alpha-L-fucosidase	0.453526	-2.20495	H3	C3
H3 / C3	P16070	4.27611e-12	2.84994e-11	CD44	CD44 antigen	0.450902	-2.21778	H3	C3
H3 / C3	Q9BY67	6.53065e-11	3.11732e-10	CADM1	Cell adhesion molecule 1	0.450811	-2.21822	H3	C3
H3 / C3	P54760	7.19873e-15	1.00386e-13	EPHB4	Ephrin type-B receptor 4	0.448868	-2.22783	H3	C3
H3 / C3	Q9NQ36	1.71915e-13	1.67502e-12	SCUBE2	Signal peptide, CUB and EGF-like domain-containing protein 2	0.447649	-2.23389	H3	C3
H3 / C3	P00558	0.0703648	0.0328563	PGK1	Phosphoglycerate kinase 1	0.442989	-2.25739	H3	C3
H3 / C3	P09619	1.38603e-08	3.67816e-08	PDGFRB	Platelet-derived growth factor receptor beta	0.441575	-2.26462	H3	C3
H3 / C3	P02794	4.50038e-09	1.35069e-08	FTH1	Ferritin heavy chain	0.4371	-2.28781	H3	C3
H3 / C3	Q14766	3.44078e-12	2.35173e-11	LTBP1	Latent-transforming growth factor beta-binding protein 1	0.432904	-2.30998	H3	C3
H3 / C3	Q92956	9.11075e-11	4.18429e-10	TNFRSF14	Tumor necrosis factor receptor superfamily member 14	0.43192	-2.31524	H3	C3
H3 / C3	P60174	0.0174857	0.00990847	TPI1	Triosephosphate isomerase	0.431537	-2.3173	H3	C3
H3 / C3	Q9UKY0	3.45436e-08	8.30029e-08	PRND	Prion-like protein doppel	0.428988	-2.33107	H3	C3
H3 / C3	Q9NP70	6.70485e-10	2.47226e-09	AMBN	Ameloblastin	0.426975	-2.34206	H3	C3
H3 / C3	Q9Y5Y7	4.04074e-20	2.01271e-18	LYVE1	Lymphatic vessel endothelial hyaluronic acid receptor 1	0.426833	-2.34284	H3	C3
H3 / C3	P26842	4.45304e-10	1.72637e-09	CD27	CD27 antigen	0.425197	-2.35185	H3	C3
H3 / C3	P13987	2.83969e-13	2.59912e-12	CD59	CD59 glycoprotein	0.419788	-2.38216	H3	C3
H3 / C3	P31949	0.038099	0.0194244	S100A11	Protein S100-A11	0.415972	-2.40401	H3	C3
H3 / C3	Q6UXB8	5.72046e-12	3.6613e-11	PI16	Peptidase inhibitor 16	0.412525	-2.4241	H3	C3
H3 / C3	P21926	4.62789e-05	5.16937e-05	CD9	CD9 antigen	0.408562	-2.44761	H3	C3
H3 / C3	P12107	2.11754e-11	1.16244e-10	COL11A1	Collagen alpha-1(XI) chain	0.402013	-2.48748	H3	C3
H3 / C3	Q9NZT1	2.18888e-06	3.40635e-06	CALML5	Calmodulin-like protein 5	0.400671	-2.49581	H3	C3
H3 / C3	P19320	1.04241e-21	7.3607e-20	VCAM1	Vascular cell adhesion protein 1	0.396054	-2.52491	H3	C3
H3 / C3	Q6EMK4	4.58078e-10	1.76469e-09	VASN	Vasorin	0.394425	-2.53534	H3	C3
H3 / C3	P24855	1.20615e-14	1.58249e-13	DNASE1	Deoxyribonuclease-1	0.391675	-2.55314	H3	C3
H3 / C3	P46940	0.0406825	0.0205643	IQGAP1	Ras GTPase-activating-like protein IQGAP1	0.388531	-2.5738	H3	C3
H3 / C3	P19652	1.48163e-11	8.42675e-11	ORM2	Alpha-1-acid glycoprotein 2	0.38813	-2.57646	H3	C3
H3 / C3	P23470	2.86108e-14	3.36782e-13	PTPRG	Receptor-type tyrosine-protein phosphatase gamma	0.385763	-2.59226	H3	C3
H3 / C3	Q8NDA2	4.53368e-08	1.05925e-07	HMCN2	Hemicentin-2	0.384361	-2.60172	H3	C3
H3 / C3	Q13316	0.000899662	0.000724671	DMP1	Dentin matrix acidic phosphoprotein 1	0.379785	-2.63307	H3	C3
H3 / C3	P37173	1.34099e-16	2.87564e-15	TGFBR2	TGF-beta receptor type-2	0.378942	-2.63893	H3	C3
H3 / C3	O75084;Q14332	3.22546e-14	3.7501e-13	FZD7;FZD2	Frizzled-7;Frizzled-2	0.377506	-2.64897	H3	C3
H3 / C3	P30530	3.75263e-14	4.31494e-13	AXL	Tyrosine-protein kinase receptor UFO	0.372321	-2.68586	H3	C3
H3 / C3	P09603	1.79668e-14	2.25255e-13	CSF1	Macrophage colony-stimulating factor 1	0.365512	-2.73589	H3	C3
H3 / C3	P07911	1.08119e-10	4.88186e-10	UMOD	Uromodulin	0.362012	-2.76234	H3	C3
H3 / C3	P10599	0.00325921	0.0022627	TXN	Thioredoxin	0.361597	-2.76551	H3	C3
H3 / C3	P05455	5.94287e-09	1.7359e-08	SSB	Lupus La protein	0.359288	-2.78328	H3	C3
H3 / C3	Q9UHL4	6.71289e-06	9.29175e-06	DPP7	Dipeptidyl peptidase 2	0.357834	-2.7946	H3	C3
H3 / C3	P13598	1.30411e-13	1.31767e-12	ICAM2	Intercellular adhesion molecule 2	0.354835	-2.81821	H3	C3
H3 / C3	P01130	1.69485e-13	1.65817e-12	LDLR	Low-density lipoprotein receptor	0.354249	-2.82287	H3	C3
H3 / C3	O14498	2.22991e-21	1.52192e-19	ISLR	Immunoglobulin superfamily containing leucine-rich repeat protein	0.351212	-2.84728	H3	C3
H3 / C3	Q99983	2.9526e-11	1.55069e-10	OMD	Osteomodulin	0.350014	-2.85703	H3	C3
H3 / C3	P11021	2.67502e-05	3.17317e-05	HSPA5	Endoplasmic reticulum chaperone BiP	0.342636	-2.91855	H3	C3
H3 / C3	P06702	0.0218996	0.0120303	S100A9	Protein S100-A9	0.335841	-2.9776	H3	C3
H3 / C3	Q68CJ9	5.76768e-10	2.15779e-09	CREB3L3	Cyclic AMP-responsive element-binding protein 3-like protein 3	0.334194	-2.99228	H3	C3
H3 / C3	Q9BYE9	1.16236e-14	1.53639e-13	CDHR2	Cadherin-related family member 2	0.333143	-3.00171	H3	C3
H3 / C3	P14384	1.25452e-18	4.5729e-17	CPM	Carboxypeptidase M	0.332493	-3.00758	H3	C3
H3 / C3	P20933	8.23587e-11	3.82455e-10	AGA	N(4)-(beta-N-acetylglucosaminyl)-L-asparaginase	0.330475	-3.02595	H3	C3
H3 / C3	P05451	0.106905	0.0469241	REG1A	Lithostathine-1-alpha	0.32496	-3.07731	H3	C3
H3 / C3	P02792	1.9938e-10	8.4263e-10	FTL	Ferritin light chain	0.312489	-3.20011	H3	C3
H3 / C3	P48745	3.69605e-18	1.22518e-16	CCN3	CCN family member 3	0.308286	-3.24374	H3	C3
H3 / C3	P30740	0.00377243	0.00257592	SERPINB1	Leukocyte elastase inhibitor	0.306809	-3.25935	H3	C3
H3 / C3	P04406	0.0104777	0.00633697	GAPDH	Glyceraldehyde-3-phosphate dehydrogenase	0.304523	-3.28382	H3	C3
H3 / C3	P31431	7.16069e-10	2.62534e-09	SDC4	Syndecan-4	0.299138	-3.34294	H3	C3
H3 / C3	P20142	0.00540228	0.00353809	PGC	Gastricsin	0.292017	-3.42446	H3	C3
H3 / C3	P05109	0.0155418	0.00894043	S100A8	Protein S100-A8	0.288813	-3.46245	H3	C3
H3 / C3	P02750	1.33307e-10	5.89356e-10	LRG1	Leucine-rich alpha-2-glycoprotein	0.286207	-3.49397	H3	C3
H3 / C3	Q01469	0.0319823	0.0167313	FABP5	Fatty acid-binding protein 5	0.285544	-3.50208	H3	C3
H3 / C3	O43707	0.00584577	0.0037928	ACTN4	Alpha-actinin-4	0.284734	-3.51206	H3	C3
H3 / C3	P02452	2.49178e-09	7.98857e-09	COL1A1	Collagen alpha-1(I) chain	0.278602	-3.58935	H3	C3
H3 / C3	P09211	0.00961431	0.00587587	GSTP1	Glutathione S-transferase P	0.267357	-3.74032	H3	C3
H3 / C3	P25311	5.03539e-20	2.43967e-18	AZGP1	Zinc-alpha-2-glycoprotein	0.246455	-4.05753	H3	C3
H3 / C3	P01040	9.27247e-12	5.56113e-11	CSTA	Cystatin-A	0.197937	-5.0521	H3	C3
H3 / C3	P18510	0.000247024	0.00023054	IL1RN	Interleukin-1 receptor antagonist protein	0.195294	-5.12048	H3	C3
H3 / C3	P04075	0.00339682	0.00234871	ALDOA	Fructose-bisphosphate aldolase A	0.188148	-5.31497	H3	C3
H3 / C3	P00338	0.0116204	0.00693499	LDHA	L-lactate dehydrogenase A chain	0.184318	-5.42541	H3	C3
H3 / C3	P04080	0.00519958	0.00341934	CSTB	Cystatin-B	0.184204	-5.42876	H3	C3
H3 / C3	P14207	2.79415e-15	4.33033e-14	FOLR2	Folate receptor beta	0.159068	-6.28663	H3	C3
H3 / C3	Q16610	0.0329016	0.017152	ECM1	Extracellular matrix protein 1	0.131213	-7.6212	H3	C3
H3 / C3	P07355	0.0155923	0.00896583	ANXA2	Annexin A2	0.0928115	-10.7745	H3	C3
H3 / C3	Q02413	0.00458652	0.00305951	DSG1	Desmoglein-1	0.0834119	-11.9887	H3	C3
H3 / C3	P04792	0.0613583	0.0292561	HSPB1	Heat shock protein beta-1	0.0387959	-25.7759	H3	C3
H3 / C3	P31944	7.84309e-12	4.8033e-11	CASP14	Caspase-14	0.0340242	-29.3908	H3	C3
H3 / C3	P07476	0.00163139	0.00122737	IVL	Involucrin	0.0250135	-39.9784	H3	C3
H3 / C3	P31151	2.71119e-18	9.20767e-17	S100A7	Protein S100-A7	0.0147563	-67.7679	H3	C3
H3 / C3	Q9UBC9	3.39473e-11	1.75678e-10	SPRR3	Small proline-rich protein 3	0.00236857	-422.195	H3	C3

## Sheet: Suppl.Tab.S4
Comparison (group1/group2)	ProteinGroups	Pvalue	Qvalue	Genes	ProteinDescriptions	Ratio	Fold Change	Condition Numerator	Condition Denominator
H4 / C4	P69892	3.64695e-10	1.44494e-09	HBG2	Hemoglobin subunit gamma-2	197.182	197.182	H4	C4
H4 / C4	P69905	1.07354e-10	4.85195e-10	HBA1	Hemoglobin subunit alpha	137.5	137.5	H4	C4
H4 / C4	P02647	9.03764e-13	7.20777e-12	APOA1	Apolipoprotein A-I	31.5345	31.5345	H4	C4
H4 / C4	P02679	0.000836305	0.000678837	FGG	Fibrinogen gamma chain	22.7443	22.7443	H4	C4
H4 / C4	P23434	0.0031833	0.00221586	GCSH	Glycine cleavage system H protein, mitochondrial	11.6273	11.6273	H4	C4
H4 / C4	P01024	8.91616e-06	1.19522e-05	C3	Complement C3	11.4521	11.4521	H4	C4
H4 / C4	P02461	5.61051e-10	2.10706e-09	COL3A1	Collagen alpha-1(III) chain	10.8576	10.8576	H4	C4
H4 / C4	P02649	6.99276e-07	1.22585e-06	APOE	Apolipoprotein E	9.04976	9.04976	H4	C4
H4 / C4	P02655	6.4333e-06	8.93612e-06	APOC2	Apolipoprotein C-II	8.02175	8.02175	H4	C4
H4 / C4	P02652	5.19885e-05	5.7336e-05	APOA2	Apolipoprotein A-II	7.7815	7.7815	H4	C4
H4 / C4	P07108	4.05545e-05	4.60128e-05	DBI	Acyl-CoA-binding protein	6.80423	6.80423	H4	C4
H4 / C4	P59666	1.9763e-05	2.42527e-05	DEFA3	Neutrophil defensin 3	6.61667	6.61667	H4	C4
H4 / C4	P01023	7.74809e-05	8.18027e-05	A2M	Alpha-2-macroglobulin	6.26197	6.26197	H4	C4
H4 / C4	P13796	1.82942e-06	2.90628e-06	LCP1	Plastin-2	5.67897	5.67897	H4	C4
H4 / C4	P50120	1.11733e-14	1.48101e-13	RBP2	Retinol-binding protein 2	5.6405	5.6405	H4	C4
H4 / C4	P06727	4.82389e-16	9.05819e-15	APOA4	Apolipoprotein A-IV	5.5633	5.5633	H4	C4
H4 / C4	P08603	8.96878e-08	1.95128e-07	CFH	Complement factor H	5.39479	5.39479	H4	C4
H4 / C4	P08670	9.09575e-06	1.21586e-05	VIM	Vimentin	5.35376	5.35376	H4	C4
H4 / C4	P26641	1.11173e-09	3.88626e-09	EEF1G	Elongation factor 1-gamma	5.27906	5.27906	H4	C4
H4 / C4	P07737	3.70608e-10	1.46632e-09	PFN1	Profilin-1	5.04417	5.04417	H4	C4
H4 / C4	P61956	7.37912e-07	1.28738e-06	SUMO2	Small ubiquitin-related modifier 2	4.63299	4.63299	H4	C4
H4 / C4	P00746	8.01843e-14	8.52018e-13	CFD	Complement factor D	4.28447	4.28447	H4	C4
H4 / C4	P08833	2.60459e-21	1.74409e-19	IGFBP1	Insulin-like growth factor-binding protein 1	4.18355	4.18355	H4	C4
H4 / C4	Q9Y5Z4	0.00334521	0.00231595	HEBP2	Heme-binding protein 2	4.05787	4.05787	H4	C4
H4 / C4	Q14118	0.0012452	0.000967114	DAG1	Dystroglycan 1	4.0454	4.0454	H4	C4
H4 / C4	O00499	1.13807e-05	1.48215e-05	BIN1	Myc box-dependent-interacting protein 1	3.95179	3.95179	H4	C4
H4 / C4	P07360	0.00414075	0.00279649	C8G	Complement component C8 gamma chain	3.87297	3.87297	H4	C4
H4 / C4	P49913	0.00113202	0.00088962	CAMP	Cathelicidin antimicrobial peptide	3.80097	3.80097	H4	C4
H4 / C4	P52758	0.000165387	0.000160998	RIDA	2-iminobutanoate/2-iminopropanoate deaminase	3.6918	3.6918	H4	C4
H4 / C4	P05413	2.46213e-06	3.77782e-06	FABP3	Fatty acid-binding protein, heart	3.68436	3.68436	H4	C4
H4 / C4	P36955	1.27295e-05	1.63714e-05	SERPINF1	Pigment epithelium-derived factor	3.5524	3.5524	H4	C4
H4 / C4	Q92954	3.60874e-07	6.77821e-07	PRG4	Proteoglycan 4	3.55054	3.55054	H4	C4
H4 / C4	P05546	1.88016e-09	6.21584e-09	SERPIND1	Heparin cofactor 2	3.51903	3.51903	H4	C4
H4 / C4	P25815	9.84444e-13	7.75537e-12	S100P	Protein S100-P	3.32285	3.32285	H4	C4
H4 / C4	P02452	0.004788	0.00317782	COL1A1	Collagen alpha-1(I) chain	3.27097	3.27097	H4	C4
H4 / C4	P35754	9.95974e-08	2.14485e-07	GLRX	Glutaredoxin-1	3.25616	3.25616	H4	C4
H4 / C4	P62937	9.52919e-12	5.68866e-11	PPIA	Peptidyl-prolyl cis-trans isomerase A	3.25071	3.25071	H4	C4
H4 / C4	Q9Y490	5.23464e-09	1.54686e-08	TLN1	Talin-1	3.13656	3.13656	H4	C4
H4 / C4	Q96JF0	0.0242488	0.0131428	ST6GAL2	Beta-galactoside alpha-2,6-sialyltransferase 2	3.07962	3.07962	H4	C4
H4 / C4	P29279	0.0114905	0.006867	CCN2	CCN family member 2	3.05233	3.05233	H4	C4
H4 / C4	P06703	1.78839e-14	2.24474e-13	S100A6	Protein S100-A6	3.00139	3.00139	H4	C4
H4 / C4	P02753	0.0155041	0.00892271	RBP4	Retinol-binding protein 4	2.98333	2.98333	H4	C4
H4 / C4	P13942	1.23949e-07	2.61259e-07	COL11A2	Collagen alpha-2(XI) chain	2.93658	2.93658	H4	C4
H4 / C4	P00748	4.54398e-08	1.06131e-07	F12	Coagulation factor XII	2.90469	2.90469	H4	C4
H4 / C4	P46108	0.0147524	0.00854586	CRK	Adapter molecule crk	2.90283	2.90283	H4	C4
H4 / C4	Q9P1F3	2.74129e-05	3.24206e-05	ABRACL	Costars family protein ABRACL	2.88046	2.88046	H4	C4
H4 / C4	P28300	0.00404326	0.00273938	LOX	Protein-lysine 6-oxidase	2.87819	2.87819	H4	C4
H4 / C4	P00915	0.001722	0.00128701	CA1	Carbonic anhydrase 1	2.80831	2.80831	H4	C4
H4 / C4	P02790	9.78833e-15	1.32087e-13	HPX	Hemopexin	2.79523	2.79523	H4	C4
H4 / C4	P02810	5.85261e-05	6.36169e-05	PRH1	Salivary acidic proline-rich phosphoprotein 1/2	2.76579	2.76579	H4	C4
H4 / C4	P02774	1.34847e-08	3.59154e-08	GC	Vitamin D-binding protein	2.76394	2.76394	H4	C4
H4 / C4	P54727	6.01919e-06	8.41524e-06	RAD23B	UV excision repair protein RAD23 homolog B	2.68933	2.68933	H4	C4
H4 / C4	Q8NBS9	0.00417502	0.00281614	TXNDC5	Thioredoxin domain-containing protein 5	2.59127	2.59127	H4	C4
H4 / C4	P30046	7.39252e-06	1.01088e-05	DDT	D-dopachrome decarboxylase	2.59037	2.59037	H4	C4
H4 / C4	O60234	8.70377e-11	4.02734e-10	GMFG	Glia maturation factor gamma	2.57854	2.57854	H4	C4
H4 / C4	P24592	0.092986	0.0416952	IGFBP6	Insulin-like growth factor-binding protein 6	2.5435	2.5435	H4	C4
H4 / C4	P08123	0.000168786	0.000163992	COL1A2	Collagen alpha-2(I) chain	2.54168	2.54168	H4	C4
H4 / C4	P04040	0.00237144	0.00170628	CAT	Catalase	2.46461	2.46461	H4	C4
H4 / C4	P19827	1.06544e-09	3.74937e-09	ITIH1	Inter-alpha-trypsin inhibitor heavy chain H1	2.46077	2.46077	H4	C4
H4 / C4	P02458	0.000441881	0.000385932	COL2A1	Collagen alpha-1(II) chain	2.41429	2.41429	H4	C4
H4 / C4	O00244	0.000700856	0.000581255	ATOX1	Copper transport protein ATOX1	2.40237	2.40237	H4	C4
H4 / C4	P30101	4.47892e-05	5.02988e-05	PDIA3	Protein disulfide-isomerase A3	2.38653	2.38653	H4	C4
H4 / C4	Q969H8	0.00477361	0.0031696	MYDGF	Myeloid-derived growth factor	2.375	2.375	H4	C4
H4 / C4	Q15828	0.0022015	0.00159794	CST6	Cystatin-M	2.32193	2.32193	H4	C4
H4 / C4	O43556	0.004214	0.00283933	SGCE	Epsilon-sarcoglycan	2.26265	2.26265	H4	C4
H4 / C4	P26038	0.00010777	0.000109678	MSN	Moesin	2.24443	2.24443	H4	C4
H4 / C4	Q96S96	8.22887e-06	1.11371e-05	PEBP4	Phosphatidylethanolamine-binding protein 4	2.20954	2.20954	H4	C4
H4 / C4	P36957	0.0358723	0.0184655	DLST	Dihydrolipoyllysine-residue succinyltransferase component of 2-oxoglutarate dehydrogenase complex, mitochondrial	2.19976	2.19976	H4	C4
H4 / C4	P09871	5.41427e-06	7.6509e-06	C1S	Complement C1s subcomponent	2.18805	2.18805	H4	C4
H4 / C4	P02743	0.000427133	0.000374688	APCS	Serum amyloid P-component	2.18387	2.18387	H4	C4
H4 / C4	P09455	7.60289e-09	2.14873e-08	RBP1	Retinol-binding protein 1	2.17413	2.17413	H4	C4
H4 / C4	Q9UBG0	7.18959e-07	1.25694e-06	MRC2	C-type mannose receptor 2	2.16536	2.16536	H4	C4
H4 / C4	Q92520	0.000647091	0.000541442	FAM3C	Protein FAM3C	2.14103	2.14103	H4	C4
H4 / C4	P02768;P02768-1	3.89126e-07	7.25129e-07	ALB;	Albumin;	2.11871	2.11871	H4	C4
H4 / C4	P01701	4.23071e-05	4.77797e-05	IGLV1-51	Immunoglobulin lambda variable 1-51	2.11619	2.11619	H4	C4
H4 / C4	Q1L6U9	0.0352853	0.0182089	MSMP	Prostate-associated microseminoprotein	2.10647	2.10647	H4	C4
H4 / C4	P23528	3.16382e-09	9.86894e-09	CFL1	Cofilin-1	2.08471	2.08471	H4	C4
H4 / C4	O43399	0.0401361	0.0203171	TPD52L2	Tumor protein D54	2.07352	2.07352	H4	C4
H4 / C4	P61769	0.00283399	0.00199937	B2M	Beta-2-microglobulin	2.06596	2.06596	H4	C4
H4 / C4	Q15848	6.25637e-05	6.75865e-05	ADIPOQ	Adiponectin	2.04095	2.04095	H4	C4
H4 / C4	P14780	0.0164873	0.00941599	MMP9	Matrix metalloproteinase-9	2.03827	2.03827	H4	C4
H4 / C4	P60983	1.17691e-05	1.52845e-05	GMFB	Glia maturation factor beta	2.03198	2.03198	H4	C4
H4 / C4	P80723	8.39079e-06	1.13292e-05	BASP1	Brain acid soluble protein 1	2.02865	2.02865	H4	C4
H4 / C4	P0CG47;P0CG48;P62979;P62987	1.12635e-05	1.46869e-05	UBB;UBC;RPS27A;UBA52	Polyubiquitin-B;Polyubiquitin-C;Ubiquitin-40S ribosomal protein S27a;Ubiquitin-60S ribosomal protein L40	2.01638	2.01638	H4	C4
H4 / C4	P07148	5.01966e-13	4.30569e-12	FABP1	Fatty acid-binding protein, liver	2.00534	2.00534	H4	C4
H4 / C4	P21926	1.30534e-07	2.73393e-07	CD9	CD9 antigen	0.498538	-2.00587	H4	C4
H4 / C4	P01133	8.6544e-08	1.89012e-07	EGF	Pro-epidermal growth factor	0.496347	-2.01472	H4	C4
H4 / C4	Q9UBR2	5.40833e-15	7.75522e-14	CTSZ	Cathepsin Z	0.493795	-2.02513	H4	C4
H4 / C4	O43567	2.25885e-18	7.82115e-17	RNF13	E3 ubiquitin-protein ligase RNF13	0.49067	-2.03803	H4	C4
H4 / C4	Q86UN3	1.1193e-07	2.38547e-07	RTN4RL2	Reticulon-4 receptor-like 2	0.490079	-2.04049	H4	C4
H4 / C4	P19022	1.19336e-11	6.96585e-11	CDH2	Cadherin-2	0.48786	-2.04977	H4	C4
H4 / C4	P53634	2.09147e-13	1.97805e-12	CTSC	Dipeptidyl peptidase 1	0.487448	-2.0515	H4	C4
H4 / C4	P08138	4.23896e-19	1.6809e-17	NGFR	Tumor necrosis factor receptor superfamily member 16	0.486087	-2.05725	H4	C4
H4 / C4	P15151	6.21493e-11	2.98569e-10	PVR	Poliovirus receptor	0.48478	-2.06279	H4	C4
H4 / C4	Q9BYE9	7.44235e-12	4.59155e-11	CDHR2	Cadherin-related family member 2	0.484296	-2.06485	H4	C4
H4 / C4	Q6UY11	7.81592e-05	8.24452e-05	DLK2	Protein delta homolog 2	0.481584	-2.07648	H4	C4
H4 / C4	P13473	1.43992e-10	6.31483e-10	LAMP2	Lysosome-associated membrane glycoprotein 2	0.477131	-2.09586	H4	C4
H4 / C4	Q06830	0.0112223	0.00672881	PRDX1	Peroxiredoxin-1	0.475557	-2.1028	H4	C4
H4 / C4	Q5JS37	5.11205e-13	4.377e-12	NHLRC3	NHL repeat-containing protein 3	0.475281	-2.10402	H4	C4
H4 / C4	P19320	1.46973e-20	8.1184e-19	VCAM1	Vascular cell adhesion protein 1	0.473862	-2.11032	H4	C4
H4 / C4	P10253	1.37098e-11	7.87953e-11	GAA	Lysosomal alpha-glucosidase	0.47213	-2.11806	H4	C4
H4 / C4	Q9BXP8	1.4936e-13	1.4869e-12	PAPPA2	Pappalysin-2	0.463929	-2.1555	H4	C4
H4 / C4	Q9UGN4	7.28946e-15	1.01552e-13	CD300A	CMRF35-like molecule 8	0.463902	-2.15563	H4	C4
H4 / C4	P26842	2.22019e-10	9.29539e-10	CD27	CD27 antigen	0.4616	-2.16638	H4	C4
H4 / C4	P15586	1.51587e-13	1.50169e-12	GNS	N-acetylglucosamine-6-sulfatase	0.458345	-2.18176	H4	C4
H4 / C4	P30041	0.000601221	0.000507006	PRDX6	Peroxiredoxin-6	0.454806	-2.19874	H4	C4
H4 / C4	P23470	1.14727e-16	2.51727e-15	PTPRG	Receptor-type tyrosine-protein phosphatase gamma	0.451776	-2.21349	H4	C4
H4 / C4	Q9HAT2	4.87566e-14	5.4457e-13	SIAE	Sialate O-acetylesterase	0.449484	-2.22478	H4	C4
H4 / C4	O75084;Q14332	1.15607e-17	3.36199e-16	FZD7;FZD2	Frizzled-7;Frizzled-2	0.448033	-2.23198	H4	C4
H4 / C4	Q9Y6X5	8.88762e-18	2.66179e-16	ENPP4	Bis(5'-adenosyl)-triphosphatase ENPP4	0.444308	-2.25069	H4	C4
H4 / C4	P06733	0.0122918	0.00729189	ENO1	Alpha-enolase	0.443418	-2.25521	H4	C4
H4 / C4	Q9BY67	5.29732e-15	7.64235e-14	CADM1	Cell adhesion molecule 1	0.438944	-2.27819	H4	C4
H4 / C4	P10619	2.23821e-10	9.36172e-10	CTSA	Lysosomal protective protein	0.43848	-2.28061	H4	C4
H4 / C4	P13987	3.91481e-14	4.48182e-13	CD59	CD59 glycoprotein	0.437809	-2.2841	H4	C4
H4 / C4	Q8NDA2	7.82562e-10	2.84852e-09	HMCN2	Hemicentin-2	0.437701	-2.28466	H4	C4
H4 / C4	P09668	1.27547e-08	3.41404e-08	CTSH	Pro-cathepsin H	0.43713	-2.28765	H4	C4
H4 / C4	Q8WZ75	1.05305e-11	6.2236e-11	ROBO4	Roundabout homolog 4	0.436365	-2.29166	H4	C4
H4 / C4	O00754	3.24217e-08	7.84487e-08	MAN2B1	Lysosomal alpha-mannosidase	0.436341	-2.29179	H4	C4
H4 / C4	P19652	7.13459e-13	5.86572e-12	ORM2	Alpha-1-acid glycoprotein 2	0.434356	-2.30226	H4	C4
H4 / C4	P15289	1.23437e-13	1.25614e-12	ARSA	Arylsulfatase A	0.432331	-2.31304	H4	C4
H4 / C4	Q8NHP8	1.21445e-11	7.06863e-11	PLBD2	Putative phospholipase B-like 2	0.43199	-2.31487	H4	C4
H4 / C4	Q9NQ36	2.82122e-13	2.58721e-12	SCUBE2	Signal peptide, CUB and EGF-like domain-containing protein 2	0.431818	-2.31579	H4	C4
H4 / C4	P13598	3.93327e-15	5.87755e-14	ICAM2	Intercellular adhesion molecule 2	0.431051	-2.31991	H4	C4
H4 / C4	P31946	0.00443721	0.00297056	YWHAB	14-3-3 protein beta/alpha	0.424559	-2.35538	H4	C4
H4 / C4	P09619	2.50313e-13	2.32555e-12	PDGFRB	Platelet-derived growth factor receptor beta	0.421924	-2.3701	H4	C4
H4 / C4	P0DJD7;P0DJD8;P0DJD9	1.41874e-07	2.94193e-07	PGA4;PGA3;PGA5	Pepsin A-4;Pepsin A-3;Pepsin A-5	0.419372	-2.38452	H4	C4
H4 / C4	Q9UKY0	1.66697e-07	3.39274e-07	PRND	Prion-like protein doppel	0.4161	-2.40327	H4	C4
H4 / C4	Q8NCC3	1.01345e-12	7.94858e-12	PLA2G15	Phospholipase A2 group XV	0.414854	-2.41049	H4	C4
H4 / C4	Q9Y5Y7	3.27756e-25	4.69469e-23	LYVE1	Lymphatic vessel endothelial hyaluronic acid receptor 1	0.412973	-2.42147	H4	C4
H4 / C4	Q07075	4.61963e-11	2.30673e-10	ENPEP	Glutamyl aminopeptidase	0.412347	-2.42514	H4	C4
H4 / C4	P16070	3.9489e-15	5.8947e-14	CD44	CD44 antigen	0.409977	-2.43916	H4	C4
H4 / C4	P07686	1.44866e-11	8.26575e-11	HEXB	Beta-hexosaminidase subunit beta	0.407168	-2.45599	H4	C4
H4 / C4	Q01459	7.7318e-17	1.78473e-15	CTBS	Di-N-acetylchitobiase	0.404802	-2.47035	H4	C4
H4 / C4	P15144	5.6376e-10	2.11555e-09	ANPEP	Aminopeptidase N	0.403202	-2.48014	H4	C4
H4 / C4	P63104	0.0114009	0.00682035	YWHAZ	14-3-3 protein zeta/delta	0.4007	-2.49563	H4	C4
H4 / C4	P20333	8.82315e-13	7.0605e-12	TNFRSF1B	Tumor necrosis factor receptor superfamily member 1B	0.39952	-2.50301	H4	C4
H4 / C4	Q99983	4.64164e-10	1.78414e-09	OMD	Osteomodulin	0.397512	-2.51565	H4	C4
H4 / C4	P28799	1.95132e-07	3.90154e-07	GRN	Progranulin	0.395378	-2.52923	H4	C4
H4 / C4	Q6EMK4	9.16779e-14	9.60486e-13	VASN	Vasorin	0.389975	-2.56427	H4	C4
H4 / C4	Q14508	5.14685e-11	2.5405e-10	WFDC2	WAP four-disulfide core domain protein 2	0.385535	-2.5938	H4	C4
H4 / C4	P14384	7.47766e-16	1.34541e-14	CPM	Carboxypeptidase M	0.383881	-2.60497	H4	C4
H4 / C4	P11142	0.00471825	0.00313754	HSPA8	Heat shock cognate 71 kDa protein	0.383261	-2.60919	H4	C4
H4 / C4	Q92956	3.34693e-16	6.52652e-15	TNFRSF14	Tumor necrosis factor receptor superfamily member 14	0.382877	-2.61181	H4	C4
H4 / C4	P30530	5.01091e-15	7.28095e-14	AXL	Tyrosine-protein kinase receptor UFO	0.379632	-2.63413	H4	C4
H4 / C4	O75629	1.53892e-22	1.34028e-20	CREG1	Protein CREG1	0.376796	-2.65395	H4	C4
H4 / C4	P04066	2.74748e-15	4.26647e-14	FUCA1	Tissue alpha-L-fucosidase	0.37504	-2.66638	H4	C4
H4 / C4	P13284	1.90466e-14	2.37388e-13	IFI30	Gamma-interferon-inducible lysosomal thiol reductase	0.374851	-2.66773	H4	C4
H4 / C4	O75223	3.76598e-07	7.03816e-07	GGCT	Gamma-glutamylcyclotransferase	0.371411	-2.69243	H4	C4
H4 / C4	P31431	9.88155e-10	3.50521e-09	SDC4	Syndecan-4	0.371281	-2.69338	H4	C4
H4 / C4	P17050	1.81829e-15	2.99449e-14	NAGA	Alpha-N-acetylgalactosaminidase	0.371138	-2.69442	H4	C4
H4 / C4	O43451	2.60221e-14	3.12793e-13	MGAM	Maltase-glucoamylase, intestinal	0.35691	-2.80182	H4	C4
H4 / C4	P16278	2.57991e-19	1.09001e-17	GLB1	Beta-galactosidase	0.354573	-2.82029	H4	C4
H4 / C4	P09564	8.43387e-16	1.50222e-14	CD7	T-cell antigen CD7	0.354268	-2.82272	H4	C4
H4 / C4	P11021	1.05757e-08	2.88717e-08	HSPA5	Endoplasmic reticulum chaperone BiP	0.35079	-2.85071	H4	C4
H4 / C4	P11117	6.47431e-11	3.09459e-10	ACP2	Lysosomal acid phosphatase	0.343374	-2.91228	H4	C4
H4 / C4	Q92820	3.03684e-20	1.5452e-18	GGH	Gamma-glutamyl hydrolase	0.342672	-2.91824	H4	C4
H4 / C4	O43707	0.00193801	0.00143031	ACTN4	Alpha-actinin-4	0.340959	-2.93291	H4	C4
H4 / C4	Q15274	7.13163e-10	2.61536e-09	QPRT	Nicotinate-nucleotide pyrophosphorylase [carboxylating]	0.33958	-2.94482	H4	C4
H4 / C4	P01130	2.09287e-10	8.80569e-10	LDLR	Low-density lipoprotein receptor	0.337326	-2.96449	H4	C4
H4 / C4	P02750	1.16332e-15	1.99691e-14	LRG1	Leucine-rich alpha-2-glycoprotein	0.329233	-3.03736	H4	C4
H4 / C4	P27487	3.33428e-18	1.11373e-16	DPP4	Dipeptidyl peptidase 4	0.328956	-3.03992	H4	C4
H4 / C4	P08236	1.53514e-09	5.18385e-09	GUSB	Beta-glucuronidase	0.326195	-3.06565	H4	C4
H4 / C4	Q9Y646	2.40908e-17	6.35675e-16	CPQ	Carboxypeptidase Q	0.325848	-3.06892	H4	C4
H4 / C4	P00558	0.000113762	0.000115174	PGK1	Phosphoglycerate kinase 1	0.323697	-3.08931	H4	C4
H4 / C4	P48745	2.6663e-24	3.2077e-22	CCN3	CCN family member 3	0.322715	-3.09871	H4	C4
H4 / C4	Q6UX06	0.000192786	0.000184781	OLFM4	Olfactomedin-4	0.315452	-3.17006	H4	C4
H4 / C4	P24855	4.30489e-15	6.36405e-14	DNASE1	Deoxyribonuclease-1	0.314926	-3.17535	H4	C4
H4 / C4	P07911	1.36388e-11	7.84188e-11	UMOD	Uromodulin	0.308265	-3.24397	H4	C4
H4 / C4	P60174	4.60808e-06	6.61707e-06	TPI1	Triosephosphate isomerase	0.305575	-3.27252	H4	C4
H4 / C4	Q9BYF1	9.82257e-06	1.30088e-05	ACE2	Angiotensin-converting enzyme 2	0.304181	-3.28751	H4	C4
H4 / C4	P20933	1.06096e-16	2.35334e-15	AGA	N(4)-(beta-N-acetylglucosaminyl)-L-asparaginase	0.294315	-3.39772	H4	C4
H4 / C4	P40925	8.67913e-05	9.03954e-05	MDH1	Malate dehydrogenase, cytoplasmic	0.294294	-3.39797	H4	C4
H4 / C4	P37837	0.0101327	0.00615245	TALDO1	Transaldolase	0.293888	-3.40266	H4	C4
H4 / C4	P25311	2.62003e-23	2.5651e-21	AZGP1	Zinc-alpha-2-glycoprotein	0.283724	-3.52455	H4	C4
H4 / C4	Q02413	0.000384284	0.000341532	DSG1	Desmoglein-1	0.26543	-3.76748	H4	C4
H4 / C4	P04406	0.000524071	0.000448879	GAPDH	Glyceraldehyde-3-phosphate dehydrogenase	0.251628	-3.97413	H4	C4
H4 / C4	P07355	1.56814e-07	3.21462e-07	ANXA2	Annexin A2	0.250393	-3.99372	H4	C4
H4 / C4	Q9UHL4	6.57783e-17	1.53903e-15	DPP7	Dipeptidyl peptidase 2	0.241072	-4.14814	H4	C4
H4 / C4	Q16610	0.0097929	0.00597062	ECM1	Extracellular matrix protein 1	0.233075	-4.29046	H4	C4
H4 / C4	P00338	7.38508e-06	1.01001e-05	LDHA	L-lactate dehydrogenase A chain	0.2189	-4.5683	H4	C4
H4 / C4	P15085	0.000230396	0.000216617	CPA1	Carboxypeptidase A1	0.216272	-4.62381	H4	C4
H4 / C4	P02794	1.10088e-06	1.83665e-06	FTH1	Ferritin heavy chain	0.214267	-4.66707	H4	C4
H4 / C4	P30740	0.000390884	0.000346682	SERPINB1	Leukocyte elastase inhibitor	0.206117	-4.85162	H4	C4
H4 / C4	P04080	1.95997e-05	2.40719e-05	CSTB	Cystatin-B	0.202386	-4.94106	H4	C4
H4 / C4	P01040	9.51584e-08	2.058e-07	CSTA	Cystatin-A	0.180298	-5.54636	H4	C4
H4 / C4	P10599	2.31786e-05	2.79966e-05	TXN	Thioredoxin	0.177584	-5.63113	H4	C4
H4 / C4	P02792	4.30921e-08	1.01247e-07	FTL	Ferritin light chain	0.169143	-5.91217	H4	C4
H4 / C4	P14207	8.57652e-05	8.94645e-05	FOLR2	Folate receptor beta	0.147014	-6.80208	H4	C4
H4 / C4	P09211	0.0010449	0.000828681	GSTP1	Glutathione S-transferase P	0.13092	-7.63825	H4	C4
H4 / C4	P18510	0.000344284	0.000309293	IL1RN	Interleukin-1 receptor antagonist protein	0.121448	-8.23401	H4	C4
H4 / C4	P04075	0.000616272	0.000518312	ALDOA	Fructose-bisphosphate aldolase A	0.121285	-8.24501	H4	C4
H4 / C4	P04792	9.8071e-06	1.29944e-05	HSPB1	Heat shock protein beta-1	0.0973529	-10.2719	H4	C4
H4 / C4	Q01469	0.000256999	0.000238689	FABP5	Fatty acid-binding protein 5	0.0871978	-11.4682	H4	C4
H4 / C4	P07476	4.71177e-11	2.34696e-10	IVL	Involucrin	0.032465	-30.8024	H4	C4
H4 / C4	P31944	3.7589e-12	2.54708e-11	CASP14	Caspase-14	0.0242972	-41.157	H4	C4
H4 / C4	P31151	3.95502e-11	2.00663e-10	S100A7	Protein S100-A7	0.00901264	-110.955	H4	C4
H4 / C4	Q9UBC9	1.65475e-14	2.09366e-13	SPRR3	Small proline-rich protein 3	0.00317832	-314.632	H4	C4

## Sheet: Suppl.Tab.S5
Comparison (group1/group2)	ProteinGroups	Pvalue	Qvalue	Genes	ProteinDescriptions	Ratio	Fold Change	Condition Numerator	Condition Denominator
H6 / C6	P69892	4.07546e-06	5.93266e-06	HBG2	Hemoglobin subunit gamma-2	311.533	311.533	H6	C6
H6 / C6	P69905	1.52814e-07	3.14079e-07	HBA1	Hemoglobin subunit alpha	87.9952	87.9952	H6	C6
H6 / C6	P36955	1.62117e-05	2.03217e-05	SERPINF1	Pigment epithelium-derived factor	6.07422	6.07422	H6	C6
H6 / C6	P07148	2.19304e-17	5.86298e-16	FABP1	Fatty acid-binding protein, liver	5.42623	5.42623	H6	C6
H6 / C6	P23434	1.50549e-10	6.55985e-10	GCSH	Glycine cleavage system H protein, mitochondrial	5.38134	5.38134	H6	C6
H6 / C6	P35556	2.34635e-07	4.60321e-07	FBN2	Fibrillin-2	5.10802	5.10802	H6	C6
H6 / C6	P13796	0.00173024	0.00129241	LCP1	Plastin-2	4.99997	4.99997	H6	C6
H6 / C6	P02810	1.55339e-15	2.59435e-14	PRH1	Salivary acidic proline-rich phosphoprotein 1/2	4.75074	4.75074	H6	C6
H6 / C6	P00915	4.37113e-16	8.32921e-15	CA1	Carbonic anhydrase 1	4.28396	4.28396	H6	C6
H6 / C6	Q14118	8.17294e-07	1.40907e-06	DAG1	Dystroglycan 1	4.25689	4.25689	H6	C6
H6 / C6	P02458	3.36771e-10	1.34481e-09	COL2A1	Collagen alpha-1(II) chain	3.94444	3.94444	H6	C6
H6 / C6	P08572	1.21863e-12	9.3512e-12	COL4A2	Collagen alpha-2(IV) chain	3.85328	3.85328	H6	C6
H6 / C6	P02679	1.17003e-07	2.48314e-07	FGG	Fibrinogen gamma chain	3.80276	3.80276	H6	C6
H6 / C6	P13942	3.02635e-11	1.58825e-10	COL11A2	Collagen alpha-2(XI) chain	3.43111	3.43111	H6	C6
H6 / C6	P26641	2.55515e-09	8.16588e-09	EEF1G	Elongation factor 1-gamma	3.2907	3.2907	H6	C6
H6 / C6	P02452	5.0009e-06	7.11922e-06	COL1A1	Collagen alpha-1(I) chain	3.23717	3.23717	H6	C6
H6 / C6	P36957	0.0477189	0.0235927	DLST	Dihydrolipoyllysine-residue succinyltransferase component of 2-oxoglutarate dehydrogenase complex, mitochondrial	3.22095	3.22095	H6	C6
H6 / C6	P07737	3.13308e-12	2.17599e-11	PFN1	Profilin-1	3.20513	3.20513	H6	C6
H6 / C6	Q96JF0	0.0097989	0.00597354	ST6GAL2	Beta-galactoside alpha-2,6-sialyltransferase 2	3.16595	3.16595	H6	C6
H6 / C6	P16444	0.108813	0.0476176	DPEP1	Dipeptidase 1	3.10738	3.10738	H6	C6
H6 / C6	Q15828	2.28518e-08	5.7488e-08	CST6	Cystatin-M	3.05423	3.05423	H6	C6
H6 / C6	P28300	1.25376e-05	1.61539e-05	LOX	Protein-lysine 6-oxidase	3.00549	3.00549	H6	C6
H6 / C6	Q96GW7	0.002423	0.00174012	BCAN	Brevican core protein	2.91827	2.91827	H6	C6
H6 / C6	Q16661	8.15622e-10	2.95383e-09	GUCA2B	Guanylate cyclase activator 2B	2.87856	2.87856	H6	C6
H6 / C6	P08833	2.18742e-32	8.17174e-30	IGFBP1	Insulin-like growth factor-binding protein 1	2.86473	2.86473	H6	C6
H6 / C6	P36980	0.00372108	0.00254551	CFHR2	Complement factor H-related protein 2	2.81822	2.81822	H6	C6
H6 / C6	Q8WW52	0.00906064	0.00557397	FAM151A	Protein FAM151A	2.76507	2.76507	H6	C6
H6 / C6	P61916	5.16066e-08	1.19065e-07	NPC2	NPC intracellular cholesterol transporter 2	2.75732	2.75732	H6	C6
H6 / C6	P08123	0.00017675	0.000171004	COL1A2	Collagen alpha-2(I) chain	2.75593	2.75593	H6	C6
H6 / C6	P30043	3.17766e-11	1.66029e-10	BLVRB	Flavin reductase (NADPH)	2.70674	2.70674	H6	C6
H6 / C6	P35754	2.14048e-16	4.32853e-15	GLRX	Glutaredoxin-1	2.70159	2.70159	H6	C6
H6 / C6	P83110	0.000351488	0.000315067	HTRA3	Serine protease HTRA3	2.69304	2.69304	H6	C6
H6 / C6	P00746	8.5925e-21	5.06137e-19	CFD	Complement factor D	2.65294	2.65294	H6	C6
H6 / C6	P52758	0.000806096	0.000657059	RIDA	2-iminobutanoate/2-iminopropanoate deaminase	2.63482	2.63482	H6	C6
H6 / C6	P02461	6.46324e-07	1.14176e-06	COL3A1	Collagen alpha-1(III) chain	2.62354	2.62354	H6	C6
H6 / C6	P18065	3.21442e-17	8.11956e-16	IGFBP2	Insulin-like growth factor-binding protein 2	2.61076	2.61076	H6	C6
H6 / C6	P05546	3.67707e-11	1.8831e-10	SERPIND1	Heparin cofactor 2	2.60704	2.60704	H6	C6
H6 / C6	P0DP57	0.000131526	0.000131092	SLURP2	Secreted Ly-6/uPAR domain-containing protein 2	2.57441	2.57441	H6	C6
H6 / C6	P0CG47;P0CG48;P62979;P62987	9.97234e-09	2.74037e-08	UBB;UBC;RPS27A;UBA52	Polyubiquitin-B;Polyubiquitin-C;Ubiquitin-40S ribosomal protein S27a;Ubiquitin-60S ribosomal protein L40	2.57332	2.57332	H6	C6
H6 / C6	Q14210	1.95741e-06	3.08406e-06	LY6D	Lymphocyte antigen 6D	2.55447	2.55447	H6	C6
H6 / C6	Q8NBS9	0.000901957	0.000726354	TXNDC5	Thioredoxin domain-containing protein 5	2.45534	2.45534	H6	C6
H6 / C6	P12107	6.40241e-10	2.36751e-09	COL11A1	Collagen alpha-1(XI) chain	2.42018	2.42018	H6	C6
H6 / C6	Q96S96	1.26457e-08	3.38649e-08	PEBP4	Phosphatidylethanolamine-binding protein 4	2.37662	2.37662	H6	C6
H6 / C6	P08603	3.06231e-11	1.60593e-10	CFH	Complement factor H	2.3695	2.3695	H6	C6
H6 / C6	Q15848	3.59857e-09	1.10742e-08	ADIPOQ	Adiponectin	2.35976	2.35976	H6	C6
H6 / C6	P50120	7.55803e-06	1.03128e-05	RBP2	Retinol-binding protein 2	2.33997	2.33997	H6	C6
H6 / C6	P29279	6.24216e-08	1.4088e-07	CCN2	CCN family member 2	2.30483	2.30483	H6	C6
H6 / C6	O60234	6.10778e-10	2.26774e-09	GMFG	Glia maturation factor gamma	2.30073	2.30073	H6	C6
H6 / C6	Q14019	3.63155e-09	1.11636e-08	COTL1	Coactosin-like protein	2.22212	2.22212	H6	C6
H6 / C6	P24592	0.000190086	0.000182451	IGFBP6	Insulin-like growth factor-binding protein 6	2.20705	2.20705	H6	C6
H6 / C6	P02753	0.0327881	0.0170974	RBP4	Retinol-binding protein 4	2.17656	2.17656	H6	C6
H6 / C6	Q14112	0.00962941	0.00588333	NID2	Nidogen-2	2.1576	2.1576	H6	C6
H6 / C6	O00244	3.11144e-06	4.66223e-06	ATOX1	Copper transport protein ATOX1	2.15532	2.15532	H6	C6
H6 / C6	Q5KU26	2.59667e-08	6.44447e-08	COLEC12	Collectin-12	2.14594	2.14594	H6	C6
H6 / C6	P01034	0.0320022	0.0167399	CST3	Cystatin-C	2.1325	2.1325	H6	C6
H6 / C6	P06703	0.000412125	0.00036334	S100A6	Protein S100-A6	2.11603	2.11603	H6	C6
H6 / C6	P07320	4.36798e-07	8.05506e-07	CRYGD	Gamma-crystallin D	2.10195	2.10195	H6	C6
H6 / C6	Q9UBG0	4.93636e-12	3.21747e-11	MRC2	C-type mannose receptor 2	2.09406	2.09406	H6	C6
H6 / C6	P55000	4.08352e-05	4.62943e-05	SLURP1	Secreted Ly-6/uPAR-related protein 1	2.07756	2.07756	H6	C6
H6 / C6	Q9UBX5	2.09751e-08	5.31908e-08	FBLN5	Fibulin-5	2.05912	2.05912	H6	C6
H6 / C6	P01833	0.000886839	0.000715804	PIGR	Polymeric immunoglobulin receptor	2.04893	2.04893	H6	C6
H6 / C6	Q02747	1.97943e-06	3.1146e-06	GUCA2A	Guanylin	2.04531	2.04531	H6	C6
H6 / C6	P30101	2.22023e-06	3.44878e-06	PDIA3	Protein disulfide-isomerase A3	2.0267	2.0267	H6	C6
H6 / C6	P17900	1.18163e-06	1.96101e-06	GM2A	Ganglioside GM2 activator	2.0078	2.0078	H6	C6
H6 / C6	O00592	0.00669955	0.00427716	PODXL	Podocalyxin	2.00188	2.00188	H6	C6
H6 / C6	O00187	0.000739403	0.000609345	MASP2	Mannan-binding lectin serine protease 2	0.49999	-2.00004	H6	C6
H6 / C6	P13598	2.92765e-08	7.16443e-08	ICAM2	Intercellular adhesion molecule 2	0.499863	-2.00055	H6	C6
H6 / C6	P62805	0.000364511	0.000325631	H4C1	Histone H4	0.488401	-2.0475	H6	C6
H6 / C6	Q9H9P2	9.34836e-06	1.24586e-05	CHODL	Chondrolectin	0.482069	-2.07439	H6	C6
H6 / C6	P20933	0.000268655	0.000248135	AGA	N(4)-(beta-N-acetylglucosaminyl)-L-asparaginase	0.479225	-2.0867	H6	C6
H6 / C6	P0DJD7;P0DJD8;P0DJD9	1.26151e-05	1.6239e-05	PGA4;PGA3;PGA5	Pepsin A-4;Pepsin A-3;Pepsin A-5	0.478744	-2.0888	H6	C6
H6 / C6	P30086	8.9539e-05	9.30184e-05	PEBP1	Phosphatidylethanolamine-binding protein 1	0.476812	-2.09726	H6	C6
H6 / C6	Q9NQ36	2.79463e-08	6.87567e-08	SCUBE2	Signal peptide, CUB and EGF-like domain-containing protein 2	0.471717	-2.11992	H6	C6
H6 / C6	P68104;Q5VTE0	0.00321599	0.00223554	EEF1A1;EEF1A1P5	Elongation factor 1-alpha 1;Putative elongation factor 1-alpha-like 3	0.471527	-2.12077	H6	C6
H6 / C6	Q9Y6X5	0.0417049	0.0210041	ENPP4	Bis(5'-adenosyl)-triphosphatase ENPP4	0.464639	-2.15221	H6	C6
H6 / C6	P08758	1.11428e-05	1.45424e-05	ANXA5	Annexin A5	0.464446	-2.1531	H6	C6
H6 / C6	O75223	6.4582e-08	1.45248e-07	GGCT	Gamma-glutamylcyclotransferase	0.462873	-2.16042	H6	C6
H6 / C6	P19652	7.96379e-05	8.3812e-05	ORM2	Alpha-1-acid glycoprotein 2	0.45752	-2.1857	H6	C6
H6 / C6	Q96KP4	0.00117677	0.000919848	CNDP2	Cytosolic non-specific dipeptidase	0.448982	-2.22726	H6	C6
H6 / C6	P11117	1.37207e-09	4.69121e-09	ACP2	Lysosomal acid phosphatase	0.446031	-2.242	H6	C6
H6 / C6	P48745	0.00543733	0.00355887	CCN3	CCN family member 3	0.437855	-2.28386	H6	C6
H6 / C6	O75874	0.00048506	0.000418953	IDH1	Isocitrate dehydrogenase [NADP] cytoplasmic	0.42701	-2.34186	H6	C6
H6 / C6	P11142	0.105128	0.0462789	HSPA8	Heat shock cognate 71 kDa protein	0.426268	-2.34594	H6	C6
H6 / C6	P37837	0.0991753	0.0440876	TALDO1	Transaldolase	0.425239	-2.35162	H6	C6
H6 / C6	Q9BRA2	0.00164248	0.00123447	TXNDC17	Thioredoxin domain-containing protein 17	0.424477	-2.35584	H6	C6
H6 / C6	Q07075	0.000320069	0.000289999	ENPEP	Glutamyl aminopeptidase	0.418824	-2.38764	H6	C6
H6 / C6	P02750	1.04448e-05	1.37355e-05	LRG1	Leucine-rich alpha-2-glycoprotein	0.417823	-2.39336	H6	C6
H6 / C6	P40925	0.0397806	0.0201613	MDH1	Malate dehydrogenase, cytoplasmic	0.409724	-2.44067	H6	C6
H6 / C6	P09564	4.50415e-10	1.74178e-09	CD7	T-cell antigen CD7	0.400077	-2.49952	H6	C6
H6 / C6	P31151	1.16895e-07	2.48123e-07	S100A7	Protein S100-A7	0.393802	-2.53935	H6	C6
H6 / C6	P31944	5.11485e-08	1.18104e-07	CASP14	Caspase-14	0.383328	-2.60873	H6	C6
H6 / C6	Q02413	0.0560342	0.027063	DSG1	Desmoglein-1	0.36858	-2.71312	H6	C6
H6 / C6	P00738	0.0619404	0.029496	HP	Haptoglobin	0.366423	-2.72909	H6	C6
H6 / C6	O94760	3.91441e-05	4.45764e-05	DDAH1	N(G),N(G)-dimethylarginine dimethylaminohydrolase 1	0.362322	-2.75997	H6	C6
H6 / C6	P10599	0.0681677	0.0319724	TXN	Thioredoxin	0.350974	-2.84921	H6	C6
H6 / C6	P07360	0.0203561	0.0112916	C8G	Complement component C8 gamma chain	0.349148	-2.86412	H6	C6
H6 / C6	P62258	0.0635564	0.0301422	YWHAE	14-3-3 protein epsilon	0.331533	-3.01629	H6	C6
H6 / C6	P00558	0.113792	0.0494274	PGK1	Phosphoglycerate kinase 1	0.299595	-3.33784	H6	C6
H6 / C6	P30041	0.0421921	0.021212	PRDX6	Peroxiredoxin-6	0.290401	-3.44351	H6	C6
H6 / C6	P60174	0.0208257	0.0115193	TPI1	Triosephosphate isomerase	0.284773	-3.51157	H6	C6
H6 / C6	P18510	0.0490833	0.0241722	IL1RN	Interleukin-1 receptor antagonist protein	0.256921	-3.89224	H6	C6
H6 / C6	P04075	0.114131	0.0495307	ALDOA	Fructose-bisphosphate aldolase A	0.245834	-4.06779	H6	C6
H6 / C6	P07355	0.0420374	0.0211461	ANXA2	Annexin A2	0.233964	-4.27416	H6	C6
H6 / C6	P09211	0.0153827	0.00886096	GSTP1	Glutathione S-transferase P	0.180594	-5.53728	H6	C6
H6 / C6	P04792	5.52989e-05	6.05121e-05	HSPB1	Heat shock protein beta-1	0.158778	-6.29808	H6	C6

## Sheet: Suppl.Tab.S6
Comparison (group1/group2)	ProteinGroups	Pvalue	Qvalue	Genes	ProteinDescriptions	Ratio	Fold Change	Condition Numerator	Condition Denominator
H8 / C8	P36955	1.98735e-12	1.44679e-11	SERPINF1	Pigment epithelium-derived factor	8.07619	8.07619	H8	C8
H8 / C8	P36980	1.14407e-07	2.4335e-07	CFHR2	Complement factor H-related protein 2	7.0098	7.0098	H8	C8
H8 / C8	P07737	1.83818e-19	8.07891e-18	PFN1	Profilin-1	6.10723	6.10723	H8	C8
H8 / C8	P62328	7.20576e-13	5.9163e-12	TMSB4X	Thymosin beta-4	5.44486	5.44486	H8	C8
H8 / C8	P24592	7.41275e-16	1.33712e-14	IGFBP6	Insulin-like growth factor-binding protein 6	5.04599	5.04599	H8	C8
H8 / C8	P07476	0.00259566	0.0018498	IVL	Involucrin	4.7155	4.7155	H8	C8
H8 / C8	P02652	5.11871e-23	4.74936e-21	APOA2	Apolipoprotein A-II	4.22313	4.22313	H8	C8
H8 / C8	P02753	1.55287e-09	5.23374e-09	RBP4	Retinol-binding protein 4	4.19663	4.19663	H8	C8
H8 / C8	P00338	0.000484688	0.000418682	LDHA	L-lactate dehydrogenase A chain	4.19196	4.19196	H8	C8
H8 / C8	Q9Y279	1.29674e-12	9.88639e-12	VSIG4	V-set and immunoglobulin domain-containing protein 4	3.92751	3.92751	H8	C8
H8 / C8	Q9UBC9	0.00754803	0.0047488	SPRR3	Small proline-rich protein 3	3.73764	3.73764	H8	C8
H8 / C8	P61956	8.57323e-25	1.1591e-22	SUMO2	Small ubiquitin-related modifier 2	3.5597	3.5597	H8	C8
H8 / C8	Q5KU26	2.15375e-10	9.03773e-10	COLEC12	Collectin-12	3.55079	3.55079	H8	C8
H8 / C8	Q01469	0.00161723	0.00121768	FABP5	Fatty acid-binding protein 5	3.43602	3.43602	H8	C8
H8 / C8	P00746	9.30589e-26	1.50121e-23	CFD	Complement factor D	3.37605	3.37605	H8	C8
H8 / C8	P20774	1.70195e-12	1.2663e-11	OGN	Mimecan	3.27195	3.27195	H8	C8
H8 / C8	Q14118	1.0995e-05	1.43804e-05	DAG1	Dystroglycan 1	3.22258	3.22258	H8	C8
H8 / C8	Q14019	9.88072e-12	5.88367e-11	COTL1	Coactosin-like protein	3.13304	3.13304	H8	C8
H8 / C8	P06702	0.00567114	0.00369436	S100A9	Protein S100-A9	3.08562	3.08562	H8	C8
H8 / C8	P04080	0.0175492	0.0099409	CSTB	Cystatin-B	3.02209	3.02209	H8	C8
H8 / C8	P05109	0.002328	0.00167844	S100A8	Protein S100-A8	3.00928	3.00928	H8	C8
H8 / C8	Q16610	6.7933e-16	1.23164e-14	ECM1	Extracellular matrix protein 1	2.99679	2.99679	H8	C8
H8 / C8	P67936	3.75972e-05	4.29942e-05	TPM4	Tropomyosin alpha-4 chain	2.98077	2.98077	H8	C8
H8 / C8	Q9UHG2	1.32872e-12	1.00977e-11	PCSK1N	ProSAAS	2.96085	2.96085	H8	C8
H8 / C8	P31944	0.000105356	0.000107507	CASP14	Caspase-14	2.92304	2.92304	H8	C8
H8 / C8	P14618	0.00272709	0.00193288	PKM	Pyruvate kinase PKM	2.90023	2.90023	H8	C8
H8 / C8	P26641	2.11278e-14	2.60808e-13	EEF1G	Elongation factor 1-gamma	2.88499	2.88499	H8	C8
H8 / C8	Q9NPY3	2.99122e-13	2.72726e-12	CD93	Complement component C1q receptor	2.8784	2.8784	H8	C8
H8 / C8	P08603	5.20389e-12	3.37172e-11	CFH	Complement factor H	2.84841	2.84841	H8	C8
H8 / C8	Q15848	1.00361e-08	2.75468e-08	ADIPOQ	Adiponectin	2.79557	2.79557	H8	C8
H8 / C8	P00738	0.0636216	0.0301681	HP	Haptoglobin	2.79441	2.79441	H8	C8
H8 / C8	P08833	7.3653e-33	2.98737e-30	IGFBP1	Insulin-like growth factor-binding protein 1	2.77433	2.77433	H8	C8
H8 / C8	P01019	1.53591e-10	6.68292e-10	AGT	Angiotensinogen	2.76197	2.76197	H8	C8
H8 / C8	P02679	7.68203e-14	8.21809e-13	FGG	Fibrinogen gamma chain	2.69878	2.69878	H8	C8
H8 / C8	P54727	8.34684e-17	1.91116e-15	RAD23B	UV excision repair protein RAD23 homolog B	2.69522	2.69522	H8	C8
H8 / C8	P29279	7.76972e-13	6.34267e-12	CCN2	CCN family member 2	2.66991	2.66991	H8	C8
H8 / C8	P02461	1.65514e-19	7.31975e-18	COL3A1	Collagen alpha-1(III) chain	2.63395	2.63395	H8	C8
H8 / C8	P36957	0.000347162	0.000311485	DLST	Dihydrolipoyllysine-residue succinyltransferase component of 2-oxoglutarate dehydrogenase complex, mitochondrial	2.63285	2.63285	H8	C8
H8 / C8	P18510	1.00201e-06	1.68817e-06	IL1RN	Interleukin-1 receptor antagonist protein	2.60714	2.60714	H8	C8
H8 / C8	P13796	0.00019884	0.00018993	LCP1	Plastin-2	2.55539	2.55539	H8	C8
H8 / C8	Q14112	0.00260209	0.00185392	NID2	Nidogen-2	2.5259	2.5259	H8	C8
H8 / C8	P01040	0.0107789	0.00649536	CSTA	Cystatin-A	2.50088	2.50088	H8	C8
H8 / C8	P33151	5.12628e-10	1.95049e-09	CDH5	Cadherin-5	2.49907	2.49907	H8	C8
H8 / C8	Q13508	3.44092e-05	3.97654e-05	ART3	Ecto-ADP-ribosyltransferase 3	2.47764	2.47764	H8	C8
H8 / C8	P30740	0.009157	0.00562569	SERPINB1	Leukocyte elastase inhibitor	2.45702	2.45702	H8	C8
H8 / C8	O60234	2.78204e-11	1.46927e-10	GMFG	Glia maturation factor gamma	2.44752	2.44752	H8	C8
H8 / C8	P28300	9.66858e-05	9.95541e-05	LOX	Protein-lysine 6-oxidase	2.44402	2.44402	H8	C8
H8 / C8	P02647	5.27651e-25	7.20244e-23	APOA1	Apolipoprotein A-I	2.4338	2.4338	H8	C8
H8 / C8	P29622	4.09791e-06	5.95678e-06	SERPINA4	Kallistatin	2.41434	2.41434	H8	C8
H8 / C8	P07108	2.77119e-16	5.46387e-15	DBI	Acyl-CoA-binding protein	2.40268	2.40268	H8	C8
H8 / C8	O75223	6.9555e-08	1.55472e-07	GGCT	Gamma-glutamylcyclotransferase	2.36058	2.36058	H8	C8
H8 / C8	P10599	0.00172422	0.00128854	TXN	Thioredoxin	2.34566	2.34566	H8	C8
H8 / C8	O43556	1.59867e-05	2.00625e-05	SGCE	Epsilon-sarcoglycan	2.3449	2.3449	H8	C8
H8 / C8	P02810	1.33298e-10	5.89356e-10	PRH1	Salivary acidic proline-rich phosphoprotein 1/2	2.33149	2.33149	H8	C8
H8 / C8	P60983	2.25504e-14	2.75732e-13	GMFB	Glia maturation factor beta	2.32008	2.32008	H8	C8
H8 / C8	Q8WW52	0.00363307	0.00249191	FAM151A	Protein FAM151A	2.24593	2.24593	H8	C8
H8 / C8	Q8NBS9	1.42687e-08	3.77274e-08	TXNDC5	Thioredoxin domain-containing protein 5	2.23345	2.23345	H8	C8
H8 / C8	P04406	0.0190078	0.0106456	GAPDH	Glyceraldehyde-3-phosphate dehydrogenase	2.21851	2.21851	H8	C8
H8 / C8	P52758	2.62028e-14	3.14699e-13	RIDA	2-iminobutanoate/2-iminopropanoate deaminase	2.19969	2.19969	H8	C8
H8 / C8	O75368	4.90881e-12	3.20393e-11	SH3BGRL	SH3 domain-binding glutamic acid-rich-like protein	2.1443	2.1443	H8	C8
H8 / C8	P13942	3.13112e-06	4.68776e-06	COL11A2	Collagen alpha-2(XI) chain	2.12227	2.12227	H8	C8
H8 / C8	P31949	0.0229863	0.0125486	S100A11	Protein S100-A11	2.1161	2.1161	H8	C8
H8 / C8	P23434	2.19264e-15	3.53311e-14	GCSH	Glycine cleavage system H protein, mitochondrial	2.11002	2.11002	H8	C8
H8 / C8	P61769	0.00024704	0.000230541	B2M	Beta-2-microglobulin	2.09749	2.09749	H8	C8
H8 / C8	Q14126	3.02963e-09	9.49002e-09	DSG2	Desmoglein-2	2.08979	2.08979	H8	C8
H8 / C8	P30041	0.000904844	0.000728432	PRDX6	Peroxiredoxin-6	2.07288	2.07288	H8	C8
H8 / C8	P07360	5.6646e-17	1.34924e-15	C8G	Complement component C8 gamma chain	2.04418	2.04418	H8	C8
H8 / C8	Q92520	7.92098e-08	1.74552e-07	FAM3C	Protein FAM3C	2.03909	2.03909	H8	C8
H8 / C8	P11021	3.22566e-05	3.75309e-05	HSPA5	Endoplasmic reticulum chaperone BiP	2.02459	2.02459	H8	C8
H8 / C8	P0CG47;P0CG48;P62979;P62987	1.48181e-13	1.4762e-12	UBB;UBC;RPS27A;UBA52	Polyubiquitin-B;Polyubiquitin-C;Ubiquitin-40S ribosomal protein S27a;Ubiquitin-60S ribosomal protein L40	2.01979	2.01979	H8	C8
H8 / C8	P04075	0.0389302	0.0197878	ALDOA	Fructose-bisphosphate aldolase A	2.01516	2.01516	H8	C8
H8 / C8	P01034	8.3138e-08	1.82444e-07	CST3	Cystatin-C	2.00639	2.00639	H8	C8
H8 / C8	P13611	0.000328796	0.000296882	VCAN	Versican core protein	0.497739	-2.00909	H8	C8
H8 / C8	Q13510	0.0871178	0.0394712	ASAH1	Acid ceramidase	0.490148	-2.0402	H8	C8
H8 / C8	O60814;P57053;P58876;P62807;Q5QNW6;Q93079;Q99877;Q99879;Q99880	8.60277e-08	1.8806e-07	H2BC12;H2BS1;H2BC5;H2BC4;H2BC18;H2BC9;H2BC15;H2BC14;H2BC13	Histone H2B type 1-K;Histone H2B type F-S;Histone H2B type 1-D;Histone H2B type 1-C/E/F/G/I;Histone H2B type 2-F;Histone H2B type 1-H;Histone H2B type 1-N;Histone H2B type 1-M;Histone H2B type 1-L	0.485271	-2.0607	H8	C8
H8 / C8	Q99519	0.00360763	0.0024771	NEU1	Sialidase-1	0.482405	-2.07295	H8	C8
H8 / C8	O96009	0.000122074	0.000122584	NAPSA	Napsin-A	0.480007	-2.0833	H8	C8
H8 / C8	P25325	5.97591e-08	1.35636e-07	MPST	3-mercaptopyruvate sulfurtransferase	0.46637	-2.14422	H8	C8
H8 / C8	P13598	4.05123e-05	4.5976e-05	ICAM2	Intercellular adhesion molecule 2	0.462599	-2.1617	H8	C8
H8 / C8	P17900	0.00156824	0.00118608	GM2A	Ganglioside GM2 activator	0.449987	-2.22228	H8	C8
H8 / C8	P06312	0.000157163	0.000153703	IGKV4-1	Immunoglobulin kappa variable 4-1	0.444448	-2.24998	H8	C8
H8 / C8	P06280	1.40437e-05	1.78818e-05	GLA	Alpha-galactosidase A	0.436293	-2.29204	H8	C8
H8 / C8	Q9UM22	7.17606e-08	1.59924e-07	EPDR1	Mammalian ependymin-related protein 1	0.435141	-2.2981	H8	C8
H8 / C8	Q93091	0.000969657	0.000775158	RNASE6	Ribonuclease K6	0.434848	-2.29965	H8	C8
H8 / C8	Q13228	0.000184829	0.000177923	SELENBP1	Methanethiol oxidase	0.422394	-2.36746	H8	C8
H8 / C8	P01699	3.2414e-06	4.833e-06	IGLV1-44	Immunoglobulin lambda variable 1-44	0.418626	-2.38877	H8	C8
H8 / C8	Q8WVN6	0.00292127	0.00205309	SECTM1	Secreted and transmembrane protein 1	0.379258	-2.63672	H8	C8
H8 / C8	P11117	1.21236e-05	1.56832e-05	ACP2	Lysosomal acid phosphatase	0.354258	-2.8228	H8	C8
H8 / C8	P08758	0.0770113	0.0355183	ANXA5	Annexin A5	0.328266	-3.04631	H8	C8
H8 / C8	Q6UX06	0.000163817	0.000159579	OLFM4	Olfactomedin-4	0.189922	-5.26533	H8	C8
