# Supplementary material for: Time-resolved urinary proteomics reveals heme-associated oxidative stress responses in neonatal hypoxic-ischaemic encephalopathy
Source: Mol Cell Pediatr. 2026 Mar 4;13:10. doi: 10.1186/s40348-026-00222-7 (PMC12963591; doi:10.1186/s40348-026-00222-7)
Supplement: Supplementary file 3 — Supplementary Material 3. [file 40348_2026_222_MOESM3_ESM.xlsx]

## Sheet: Clusters_Quant_Data
cluster No.	No of Proteins	Protein	Gene	ProteinDescriptions	Statistically significant (fold change)						Stat. Sign. Values	Mean Values		Genes	All quantitative values (ratio)
					D1	D2	D3	D4	D6	D8					D1	D2	D3	D4	D6	D8
16	46	O94910	ADGRL1	Adhesion G protein-coupled receptor L1	-2.5746						1	2.13043		ADGRL1	0.388429	0.524343	0.560519	0.827151	1.04177	0.806396
		P05090	APOD	Apolipoprotein D	-2.97346	-2.62333					2			APOD	0.336308	0.381194	0.602654	0.597015	1.27853	0.836168
		O43505	B4GAT1	Beta-1,4-glucuronyltransferase 1	-2.21011						1			B4GAT1	0.452699	0.59493	0.548734	0.647131	0.869756	0.787828
		P50895	BCAM	Basal cell adhesion molecule	-2.17519						1			BCAM	0.459861	0.644594	0.741902	0.690184	0.907164	1.02763
		Q9BY67	CADM1	Cell adhesion molecule 1	-2.78435		-2.21822	-2.27819			3			CADM1	0.359212	0.539745	0.450804	0.438929	0.651956	0.722257
		P13987	CD59	CD59 glycoprotein	-3.24699	-2.30931	-2.38216	-2.2841			4			CD59	0.307981	0.43303	0.419787	0.437809	0.932148	0.745095
		Q9NNX6	CD209	CD209 antigen	-2.40291						1			CD209	0.418744	0.510938	0.629965	1.10026	1.28157	1.12049
		Q9HCU0	CD248	Endosialin	-2.55224	-2.16496					2			CD248	0.391872	0.461948	0.502241	0.566785	0.814334	0.76711
		Q5ZPR3	CD276	CD276 antigen	-2.70796						1			CD276	0.369559	0.542912	0.511117	0.527742	0.656382	0.603546
		Q9UGN4	CD300A	CMRF35-like molecule 8	-2.78694		-2.07566	-2.15563			3			CD300A	0.358968	0.56641	0.481775	0.463902	0.62184	0.677129
		Q5KU26	COLEC12	Collectin-12					2.14594	3.55079	2			COLEC12	0.651907	0.906132	1.01741	1.86139	2.14583	3.5503
		P16870	CPE	Carboxypeptidase E	-3.32684						1			CPE	0.301008	0.554033	0.665919	0.682759	1.08691	1.06555
		Q66K79	CPZ	Carboxypeptidase Z	-2.19658						1			CPZ	0.456219	0.581504	0.60229	0.645218	0.726341	0.832557
		Q68CJ9	CREB3L3	Cyclic AMP-responsive element-binding protein 3-like protein 3	-6.06906		-2.99228				2			CREB3L3	0.164796	0.53457	0.328218	0.558835	0.735417	0.978188
		P09603	CSF1	Macrophage colony-stimulating factor 1	-3.11721	-2.64395	-2.73589				3			CSF1	0.320932	0.378297	0.365603	0.576979	1.00637	0.898393
		Q6UVK1	CSPG4	Chondroitin sulfate proteoglycan 4	-2.51565	-2.07212					2			CSPG4	0.397539	0.482596	0.536704	0.577267	0.705856	0.658665
		O60888	CUTA	Protein CutA	-2.47532		-2.09808				2			CUTA	0.404019	0.519445	0.476782	0.54979	0.819843	0.643827
		P80370	DLK1	Protein delta homolog 1	-2.48068						1			DLK1	0.403119	0.615226	0.539816	0.614788	0.800036	0.780003
		Q07507	DPT	Dermatopontin	-3.09318	-2.56312	-2.05243				3			DPT	0.32336	0.390169	0.487251	0.565451	0.840693	1.00315
		P01133	EGF	Pro-epidermal growth factor	-3.87535	-2.06027		-2.01472			3			EGF	0.25809	0.485405	0.635939	0.496348	0.844935	1.01336
		P29323	EPHB2	Ephrin type-B receptor 2	-2.28311						1			EPHB2	0.438635	0.522887	0.568092	0.584972	0.725367	0.789497
		P54753	EPHB3	Ephrin type-B receptor 3	-2.09419						1			EPHB3	0.477898	0.535597	0.547977	0.579535	0.769667	0.791263
		P98095	FBLN2	Fibulin-2	-2.3954	-2.28208	-2.05296				3			FBLN2	0.417435	0.438212	0.487112	0.506548	0.683341	0.782011
		P15328	FOLR1	Folate receptor alpha	-2.88941	-2.19514					2			FOLR1	0.346138	0.455567	0.524144	0.595039	1.09152	1.05668
		P54826	GAS1	Growth arrest-specific protein 1	-2.52682						1			GAS1	0.395875	0.714525	0.64351	0.85772	1.13746	0.974501
		P13598	ICAM2	Intercellular adhesion molecule 2	-2.97987	-2.21013	-2.81821	-2.31991	-2.00055	-2.1617	6			ICAM2	0.335715	0.440742	0.354875	0.431122	0.499899	0.462599
		Q96J84	KIRREL1	Kin of IRRE-like protein 1	-2.16434		-2.01317				2			KIRREL1	0.462678	0.614272	0.49717	0.646112	0.680369	0.788178
		P01042	KNG1	Kininogen-1	-2.05786						1			KNG1	0.486018	0.697031	0.724847	1.00603	1.30987	1.21149
		O94772	LY6H	Lymphocyte antigen 6H	-2.04642						1			LY6H	0.488726	0.585325	0.590488	0.53488	0.896322	0.843583
		P13591	NCAM1	Neural cell adhesion molecule 1	-2.44793	-2.02848					2			NCAM1	0.408773	0.493106	0.521122	0.52373	0.719846	0.6678
		P08138	NGFR	Tumor necrosis factor receptor superfamily member 16	-2.71792		-2.03315	-2.05725			3			NGFR	0.367996	0.545028	0.491865	0.486183	0.593595	0.771957
		P14543	NID1	Nidogen-1	-2.04435						1			NID1	0.489175	0.61015	0.714259	0.744069	0.875055	0.876056
		Q99983	OMD	Osteomodulin	-3.18508	-3.03934	-2.85703	-2.51565			4			OMD	0.306579	0.329019	0.33237	0.397524	0.749815	0.834893
		Q9BXP8	PAPPA2	Pappalysin-2	-3.81235	-2.75417	-2.01399	-2.1555			4			PAPPA2	0.262435	0.363298	0.496994	0.465121	0.755972	0.714326
		Q03405	PLAUR	Urokinase plasminogen activator surface receptor	-2.61823	-2.11508					2			PLAUR	0.382055	0.472823	0.504569	0.76251	1.12519	1.10754
		P13727	PRG2	Bone marrow proteoglycan	-2.91595	-2.17524					2			PRG2	0.342966	0.459756	0.560636	0.738618	1.14198	1.03488
		Q13308	PTK7	Inactive tyrosine-protein kinase 7	-2.10562						1			PTK7	0.475048	0.674258	0.67342	0.742092	0.93583	0.919439
		P23470	PTPRG	Receptor-type tyrosine-protein phosphatase gamma	-2.499	-2.66562	-2.59226	-2.21349			4			PTPRG	0.400226	0.375168	0.385803	0.451799	0.681197	0.779135
		O00391	QSOX1	Sulfhydryl oxidase 1	-2.07503						1			QSOX1	0.481869	0.687993	0.567551	0.781505	1.23879	1.05657
		Q99574	SERPINI1	Neuroserpin	-3.27714	-2.62066	-2.11931				3			SERPINI1	0.30557	0.382022	0.465306	0.816875	0.924191	0.823725
		O43278	SPINT1	Kunitz-type protease inhibitor 1	-2.03598						1			SPINT1	0.491576	0.583704	0.583364	0.84012	0.912033	0.955789
		O43291	SPINT2	Kunitz-type protease inhibitor 2	-2.68074						1			SPINT2	0.373163	0.655357	0.58447	0.648447	0.885024	0.696533
		Q9UKU6	TRHDE	Thyrotropin-releasing hormone-degrading ectoenzyme	-2.65291						1			TRHDE	0.377257	0.747115	0.696444	0.6636	1.13784	0.901275
		Q9GZX9	TWSG1	Twisted gastrulation protein homolog 1	-2.28442	-2.12944	-2.20372				3			TWSG1	0.437809	0.469606	0.453837	0.605787	0.714222	0.720086
		P07911	UMOD	Uromodulin	-5.45245	-3.36648	-2.76234	-3.24397			4			UMOD	0.183418	0.297052	0.362015	0.308267	0.735578	0.853475
		Q6EMK4	VASN	Vasorin	-2.7588	-2.00069	-2.53534	-2.56427			4			VASN	0.362476	0.499828	0.394424	0.389975	0.749633	0.675539
3	45	P02771	AFP	Alpha-fetoprotein	3.34507	2.58937	2.01551				3	2.28889		AFP	3.344	2.58907	2.01526	1.70357	1.05311	1.86632
		P15121	AKR1B1	Aldo-keto reductase family 1 member B1	8.98342	2.40711					2			AKR1B1	8.97403	2.397	1.94587	1.04967	0.361221	0.945423
		P0DP23	CALM1	Calmodulin-1;Calmodulin-2;Calmodulin-3	2.27111						1			CALM1	2.27107	0.977415	1.00724	1.03634	0.76161	1.29958
		P40121	CAPG	Macrophage-capping protein	2.90637						1			CAPG	2.90637	0.97887	1.09446	1.13582	0.787747	0.976276
		P00746	CFD	Complement factor D	17.2945		11.4622	4.28447	2.65294	3.37605	5			CFD	17.2939	3.29234	11.4613	4.28213	2.65185	3.37078
		P23528	CFL1	Cofilin-1	16.3587	2.0467		2.08471			3			CFL1	16.3584	2.04656	1.45388	2.08433	1.3589	0.976567
		O00299	CLIC1	Chloride intracellular channel protein 1	6.0977	2.30836					2			CLIC1	6.09739	2.30836	1.76519	1.52965	1.05105	1.1617
		Q96KP4	CNDP2	Cytosolic non-specific dipeptidase					-2.22726		1			CNDP2	1.7344	0.755073	1.20845	0.772954	0.449216	1.00465
		P20908	COL5A1	Collagen alpha-1(V) chain	3.70429						1			COL5A1	3.69968	1.21094	1.83604	1.99658	1.26276	1.20902
		P15085	CPA1	Carboxypeptidase A1	9.03783		-2.04864	-4.62381			3			CPA1	9.02761	0.83004	0.488195	0.216329	0.0706409	0.131943
		Q9Y646	CPQ	Carboxypeptidase Q	3.72771			-3.06892			2			CPQ	3.72771	0.740027	0.505459	0.325851	0.50827	0.665
		Q9NWV4	CZIB	CXXC motif containing zinc binding protein	2.72755						1			CZIB	2.72718	1.96322	1.52877	1.09883	1.23031	1.20673
		P07108	DBI	Acyl-CoA-binding protein	42.8604	16.3675	9.8666	6.80423		2.40268	5			DBI	42.854	16.3654	9.86429	6.80234	0.94772	2.40249
		O94760	DDAH1	N(G),N(G)-dimethylarginine dimethylaminohydrolase 1					-2.75997		1			DDAH1	1.83353	0.724201	0.87675	0.641768	0.362886	0.774708
		P30046	DDT	D-dopachrome decarboxylase	15.8348	8.8424	5.15914	2.59037			4			DDT	15.8282	8.83719	5.15643	2.54635	0.887426	1.25216
		Q9UHY7	ENOPH1	Enolase-phosphatase E1	2.08884						1			ENOPH1	2.08819	1.64239	1.27308	1.27869	0.901967	1.08232
		P09467	FBP1	Fructose-1,6-bisphosphatase 1	2.9907						1			FBP1	2.9907	0.934806	1.12515	0.97592	0.534911	1.43257
		Q9HC38	GLOD4	Glyoxalase domain-containing protein 4	4.84344						1			GLOD4	4.84344	1.53961	1.13261	0.541489	0.600243	1.09521
		P60983	GMFB	Glia maturation factor beta	3.3975	2.58877		2.03198		2.32008	4			GMFB	3.33872	2.58856	1.84414	2.03162	1.88	2.31592
		P09211	GSTP1	Glutathione S-transferase P	2.21239	-2.00885	-3.74032	-7.63825	-5.53728		5			GSTP1	2.21219	0.497778	0.267348	0.130959	0.180631	1.07257
		P06865	HEXA	Beta-hexosaminidase subunit alpha	2.59607						1			HEXA	2.59607	0.817809	0.580248	0.54154	0.624707	0.687662
		P07686	HEXB	Beta-hexosaminidase subunit beta	3.93032			-2.45599			2			HEXB	3.93015	0.936518	0.610685	0.407217	0.580399	0.79789
		P0DMV8	HSPA1A	Heat shock 70 kDa protein 1A;Heat shock 70 kDa protein 1B	2.57884						1			HSPA1A	2.57781	0.974891	0.612531	0.568427	0.349388	0.750883
		O75874	IDH1	Isocitrate dehydrogenase [NADP] cytoplasmic					-2.34186		1			IDH1	1.91779	0.504074	0.935934	0.813118	0.427477	1.04137
		P08833	IGFBP1	Insulin-like growth factor-binding protein 1		12.2125	5.86633	4.18355	2.86473	2.77433	5			IGFBP1	56.4165	12.212	5.86601	4.18216	2.86023	2.77251
		Q99497	PARK7	Parkinson disease protein 7	10.4553	3.14613					2			PARK7	10.4625	3.14575	1.5042	0.85577	0.756065	1.87097
		P30086	PEBP1	Phosphatidylethanolamine-binding protein 1		5.01132			-2.09726		2			PEBP1	24.4469	5.01089	1.7883	0.815104	0.476857	1.27953
		P00558	PGK1	Phosphoglycerate kinase 1	2.08087		-2.25739	-3.08931	-3.33784		4			PGK1	2.08084	1.11459	0.443001	0.323747	0.299634	0.997066
		Q9NRX4	PHPT1	14 kDa phosphohistidine phosphatase	2.89887						1			PHPT1	2.89898	1.62942	1.0486	0.708819	0.934643	0.945329
		P62937	PPIA	Peptidyl-prolyl cis-trans isomerase A	25.9831	8.27939	3.7213	3.25071			4			PPIA	25.9802	8.27742	3.72048	3.25012	1.09532	1.30913
		P30041	PRDX6	Peroxiredoxin-6	4.47822		-2.02657	-2.19874	-3.44351	2.07288	5			PRDX6	4.47831	1.12473	0.493521	0.454855	0.290503	2.07306
		Q14914	PTGR1	Prostaglandin reductase 1	3.87883						1			PTGR1	3.87849	1.24095	1.06198	0.830914	0.636469	0.943579
		P15153	RAC2	Ras-related C3 botulinum toxin substrate 2;Ras-related C3 botulinum toxin substrate 3;Ras-related C3 botulinum toxin substrate 1	2.2769						1			RAC2	2.39879	1.00804	1.01174	1.55452	0.816289	0.894081
		P09455	RBP1	Retinol-binding protein 1	3.12194			2.17413			2			RBP1	3.12172	1.79582	1.85167	2.17359	1.47266	1.35925
		P50120	RBP2	Retinol-binding protein 2	27.1098	6.60942	7.51616	5.6405	2.33997		5			RBP2	27.1065	6.60891	7.51454	5.63923	2.18693	1.41177
		Q13228	SELENBP1	Methanethiol oxidase	11.2062					-2.36746	2			SELENBP1	11.2053	1.78261	0.704489	0.763505	0.603658	0.422414
		P01009	SERPINA1	Alpha-1-antitrypsin	2.86546						1			SERPINA1	2.86539	1.53254	1.74612	1.45928	0.87192	1.65442
		P35237	SERPINB6	Serpin B6	8.85459	2.38471					2			SERPINB6	8.85183	2.385	1.43511	0.501322	0.769801	1.85949
		P00441	SOD1	Superoxide dismutase [Cu-Zn]	2.76635						1			SOD1	2.7663	1.41286	1.46235	1.53908	0.964024	1.51749
		P02787	TF	Serotransferrin	2.76794						1			TF	2.76791	1.80219	1.61923	1.14049	0.649372	1.06456
		P60174	TPI1	Triosephosphate isomerase	2.1554		-2.3173	-3.27252	-3.51157		4			TPI1	2.15515	0.725077	0.431559	0.30564	0.284793	0.772995
		P02766	TTR	Transthyretin	3.71015						1			TTR	3.71011	1.40541	1.30317	1.86748	1.30782	1.50049
		Q9BRA2	TXNDC17	Thioredoxin domain-containing protein 17	7.08387	3.74078	2.25209		-2.35584		4			TXNDC17	7.08387	3.74078	2.25209	1.49739	0.424473	1.37097
		P31946	YWHAB	14-3-3 protein beta/alpha	2.02098			-2.35538			2			YWHAB	2.021	0.895287	0.418949	0.424594	0.236365	0.967689
		P62258	YWHAE	14-3-3 protein epsilon					-3.01629		1			YWHAE	1.13249	0.633789	0.599981	0.533697	0.33169	0.855527
11	37	Q6UY14	ADAMTSL4	ADAMTS-like protein 4	-2.03648	-2.17109					2	2.27027		ADAMTSL4	0.491059	0.460599	0.559333	0.945087	0.934599	0.899121
		Q15848	ADIPOQ	Adiponectin				2.04095	2.35976	2.79557	3			ADIPOQ	1.21126	0.868796	1.07694	2.04077	2.35868	2.79412
		Q9NP70	AMBN	Ameloblastin	-2.7619	-2.03615	-2.34206				3			AMBN	0.36207	0.491123	0.409006	0.986013	1.15786	0.73945
		P61769	B2M	Beta-2-microglobulin				2.06596		2.09749	2			B2M	0.774772	0.544559	1.1841	2.06595	1.96172	2.09749
		P35613	BSG	Basigin	-2.16605						1			BSG	0.461881	0.596978	0.765692	0.927322	0.967799	0.995772
		P00915	CA1	Carbonic anhydrase 1				2.80831	4.28396		2			CA1	2.3618	0.967566	1.58633	2.80816	4.28367	1.93995
		Q8N3J6	CADM2	Cell adhesion molecule 2	-2.00749	-2.30938					2			CADM2	0.498689	0.433373	0.516819	0.624319	0.865136	0.727498
		Q9NZT1	CALML5	Calmodulin-like protein 5	-2.9298	-4.98462	-2.49581				3			CALML5	0.33688	0.200972	0.400759	0.656537	1.03146	0.97403
		P49913	CAMP	Cathelicidin antimicrobial peptide				3.80097			1			CAMP	0.530608	1.13238	1.16637	3.80062	1.61738	1.55989
		Q12860	CNTN1	Contactin-1		-2.16828					1			CNTN1	0.586816	0.461244	0.695983	0.992849	1.24938	1.24289
		P02452	COL1A1	Collagen alpha-1(I) chain		-4.04492	-3.58935	3.27097	3.23717		4			COL1A1	0.653329	0.247334	0.278735	3.27126	3.23639	1.84864
		P08123	COL1A2	Collagen alpha-2(I) chain				2.54168	2.75593		2			COL1A2	0.844274	0.771758	0.798936	2.54072	2.75478	1.52264
		P12107	COL11A1	Collagen alpha-1(XI) chain		-2.57313	-2.48748		2.42018		3			COL11A1	0.508342	0.388638	0.402013	1.60701	2.42018	1.2536
		P13942	COL11A2	Collagen alpha-2(XI) chain			2.4017	2.93658	3.43111	2.12227	4			COL11A2	1.10858	1.43395	2.40185	2.93658	3.4294	2.12227
		P49747	COMP	Cartilage oligomeric matrix protein	-2.32036						1			COMP	0.431267	0.512601	0.712236	1.00057	0.920736	0.982239
		Q15828	CST6	Cystatin-M				2.32193	3.05423		2			CST6	0.834589	0.83963	0.823794	2.32195	3.05408	1.83352
		Q14118	DAG1	Dystroglycan 1	2.43675		3.40872	4.0454	4.25689	3.22258	5			DAG1	2.436	1.44699	3.40775	4.04415	4.25461	3.22156
		P36957	DLST	Dihydrolipoyllysine-residue succinyltransferase component of 2-oxoglutarate dehydrogenase complex, mitochondrial				2.19976	3.22095	2.63285	3			DLST	0.814193	0.81417	1.55287	2.19961	3.2208	2.63285
		P16444	DPEP1	Dipeptidase 1		-2.19114			3.10738		2			DPEP1	0.778395	0.456431	1.41446	1.17141	3.10724	1.34304
		O94919	ENDOD1	Endonuclease domain-containing 1 protein	-2.08642	-2.01211					2			ENDOD1	0.479363	0.496998	0.597732	0.813874	0.675444	0.708313
		Q92520	FAM3C	Protein FAM3C				2.14103		2.03909	2			FAM3C	1.55366	1.05418	1.38141	2.14085	1.75609	2.03883
		P35556	FBN2	Fibrillin-2		-2.02862			5.10802		2			FBN2	0.745827	0.493241	0.63526	1.29284	5.10407	1.08633
		Q8NBJ4	GOLM1	Golgi membrane protein 1	-2.91831	-2.16565	-2.11588				3			GOLM1	0.342982	0.462003	0.472779	0.91904	1.19916	0.846965
		P46940	IQGAP1	Ras GTPase-activating-like protein IQGAP1		-2.27731	-2.5738				2			IQGAP1	0.680467	0.439281	0.37839	1.2058	1.32319	0.979825
		P28300	LOX	Protein-lysine 6-oxidase				2.87819	3.00549	2.44402	3			LOX	1.30752	0.975269	1.54257	2.87809	3.00527	2.44385
		P43121	MCAM	Cell surface glycoprotein MUC18	-2.01786						1			MCAM	0.495945	0.558021	0.63767	0.713082	0.86517	0.956354
		P14780	MMP9	Matrix metalloproteinase-9				2.03827			1			MMP9	0.947748	0.960858	1.18151	2.03805	1.69605	1.42305
		Q9UBG0	MRC2	C-type mannose receptor 2				2.16536	2.09406		2			MRC2	0.611099	0.834849	1.17262	2.16536	2.09406	0.990606
		Q1L6U9	MSMP	Prostate-associated microseminoprotein		-2.0469		2.10647			2			MSMP	0.646715	0.490474	1.09343	2.10627	1.11215	1.01156
		P12273	PIP	Prolactin-inducible protein	-2.60982	-3.45076					2			PIP	0.383283	0.289804	0.651471	0.713983	0.774193	0.832974
		P02810	PRH1	Salivary acidic proline-rich phosphoprotein 1/2				2.76579	4.75074	2.33149	3			PRH1	1.86343	0.812744	1.46958	2.76542	4.74455	2.32941
		P05546	SERPIND1	Heparin cofactor 2				3.51903	2.60704		2			SERPIND1	1.44367	1.28908	1.5284	3.51867	2.60504	1.62551
		P05455	SSB	Lupus La protein	-2.37915	-3.59755	-2.78328				3			SSB	0.420455	0.316367	0.359299	0.647548	0.941569	0.744806
		Q96JF0	ST6GAL2	Beta-galactoside alpha-2,6-sialyltransferase 2				3.07962	3.16595		2			ST6GAL2	0.590585	0.856225	1.72458	3.17563	3.16227	0.841201
		P07204	THBD	Thrombomodulin	-2.14596		-2.18074				2			THBD	0.4666	0.557826	0.459133	0.655854	0.748139	0.575325
		O43399	TPD52L2	Tumor protein D54				2.07352			1			TPD52L2	1.23026	1.191	1.35433	2.07346	1.75044	1.54946
		P0CG47	UBB	Polyubiquitin-B;Polyubiquitin-C;Ubiquitin-40S ribosomal protein S27a;Ubiquitin-60S ribosomal protein L40				2.01638	2.57332	2.01979	3			UBB	0.777483	1.00601	0.825255	2.01635	2.57303	2.01958
14	34	P16112	ACAN	Aggrecan core protein	-2.85893						1	1.26471		ACAN	0.350069	0.565688	0.652378	0.685244	0.622499	0.577668
		P05067	APP	Amyloid-beta precursor protein	-2.41182						1			APP	0.414895	0.776853	0.651431	0.752961	0.844321	0.758801
		P43251	BTD	Biotinidase	-2.21926						1			BTD	0.450994	0.646353	0.652563	0.712852	0.715379	0.814607
		Q8NFZ8	CADM4	Cell adhesion molecule 4	-2.89911						1			CADM4	0.345017	0.613182	0.666054	0.551726	0.661265	0.646844
		P29279	CCN2	CCN family member 2		2.61795	2.14012	3.05233	2.30483	2.66991	5			CCN2	1.48099	2.61818	2.14018	3.0514	2.30386	2.66726
		P08174	CD55	Complement decay-accelerating factor	-2.57191						1			CD55	0.388899	0.576096	0.612211	0.539402	0.743621	0.772055
		Q9UIB8	CD84	SLAM family member 5	-2.56505						1			CD84	0.390029	0.586933	0.619073	0.505189	0.548375	0.655204
		P25940	COL5A3	Collagen alpha-3(V) chain	-2.50504						1			COL5A3	0.399492	0.589787	0.60988	0.710587	0.741036	0.729707
		P12109	COL6A1	Collagen alpha-1(VI) chain	-2.59486						1			COL6A1	0.385429	0.770166	0.851366	0.786149	1.06941	0.766195
		Q99715	COL12A1	Collagen alpha-1(XII) chain	-2.73582						1			COL12A1	0.365727	0.661841	0.75382	0.866712	0.729478	0.782564
		P39059	COL15A1	Collagen alpha-1(XV) chain	-2.46247						1			COL15A1	0.406172	0.604124	0.835022	0.879024	0.919443	0.753411
		P39060	COL18A1	Collagen alpha-1(XVIII) chain	-2.1189						1			COL18A1	0.472278	0.578366	0.67066	0.782315	0.816404	0.843576
		Q08345	DDR1	Epithelial discoidin domain-containing receptor 1	-2.48111						1			DDR1	0.403193	0.627374	0.621212	0.555449	0.654067	0.833925
		Q15375	EPHA7	Ephrin type-A receptor 7	-2.06167						1			EPHA7	0.485301	0.753935	0.777419	0.73387	0.819941	0.786212
		O15197	EPHB6	Ephrin type-B receptor 6	-2.18034						1			EPHB6	0.459265	0.747408	0.906057	0.739759	0.906415	0.807277
		Q8WW52	FAM151A	Protein FAM151A			3.27531		2.76507	2.24593	3			FAM151A	0.756044	1.3722	3.23549	1.23697	2.77341	2.24608
		P02751	FN1	Fibronectin	-2.29333						1			FN1	0.436139	0.84556	0.961109	1.16111	1.08458	0.852689
		Q6ZVN8	HJV	Hemojuvelin	-2.36492						1			HJV	0.422967	0.644984	0.769179	0.897599	1.05951	0.977304
		P48551	IFNAR2	Interferon alpha/beta receptor 2	-2.03777						1			IFNAR2	0.490827	0.805123	0.798107	0.713095	0.684904	0.789278
		P32004	L1CAM	Neural cell adhesion molecule L1	-2.56709						1			L1CAM	0.389748	0.714059	0.72231	0.643427	1.09831	0.948752
		P11279	LAMP1	Lysosome-associated membrane glycoprotein 1	-2.59945						1			LAMP1	0.384917	0.774689	1.24066	0.665331	1.01463	0.998233
		Q9BRT3	MIEN1	Migration and invasion enhancer 1	-2.01276						1			MIEN1	0.496845	0.803968	0.776071	0.793038	0.920441	0.820689
		P15941	MUC1	Mucin-1	-2.3804						1			MUC1	0.420143	0.805624	0.725447	0.854536	0.959951	1.1175
		Q96NY8	NECTIN4	Nectin-4	-2.33369						1			NECTIN4	0.428683	0.607855	0.757474	0.706283	0.6428	0.847953
		P16284	PECAM1	Platelet endothelial cell adhesion molecule	-2.64148						1			PECAM1	0.378717	0.869228	0.763482	0.871853	0.888918	0.783029
		P0DJD7	PGA4	Pepsin A-4;Pepsin A-3;Pepsin A-5	-4.22308			-2.38452	-2.0888		3			PGA4	0.236825	0.582211	0.542231	0.419365	0.478746	0.605479
		Q9NZ53	PODXL2	Podocalyxin-like protein 2	-2.33127						1			PODXL2	0.429349	0.749826	0.722284	0.784307	1.07986	0.734362
		Q9UNN8	PROCR	Endothelial protein C receptor	-2.91086						1			PROCR	0.343562	0.71208	0.649107	0.622011	0.902717	0.712443
		Q16651	PRSS8	Prostasin	-2.49821						1			PRSS8	0.400302	0.712501	0.840635	0.947423	0.982854	0.835821
		Q86UN3	RTN4RL2	Reticulon-4 receptor-like 2	-3.09504			-2.04049			2			RTN4RL2	0.323731	0.57639	0.641637	0.490792	1.00587	0.748844
		P78324	SIRPA	Tyrosine-protein phosphatase non-receptor type substrate 1	-2.10783						1			SIRPA	0.47458	0.678997	0.639578	0.609197	0.724662	0.66254
		P07996	THBS1	Thrombospondin-1	-2.46217						1			THBS1	0.406828	0.879574	0.907431	0.959945	1.36617	0.946649
		P24821	TNC	Tenascin	-2.96747						1			TNC	0.337316	0.528532	0.600783	0.652734	0.631749	0.758093
		P22105	TNXB	Tenascin-X	-2.12313						1			TNXB	0.471271	0.765301	0.745739	0.890824	0.847301	0.799277
4	24	P20933	AGA	N(4)-(beta-N-acetylglucosaminyl)-L-asparaginase		-2.23283	-3.02595	-3.39772	-2.0867		4	1.75		AGA	1.50908	0.448089	0.32986	0.294229	0.476329	0.783692
		P15848	ARSB	Arylsulfatase B	2.67904						1			ARSB	2.67791	0.67173	0.698018	0.612965	1.01481	1.08056
		P30043	BLVRB	Flavin reductase (NADPH)					2.70674		1			BLVRB	5.01949	1.75549	1.41753	1.7171	2.70643	1.31979
		Q02985	CFHR3	Complement factor H-related protein 3	2.39399						1			CFHR3	2.39313	1.03107	0.904668	0.955913	1.44422	1.60237
		O75629	CREG1	Protein CREG1				-2.65395			1			CREG1	1.2579	0.703578	0.510003	0.376796	0.55751	0.669866
		P01034	CST3	Cystatin-C	4.04482				2.1325	2.00639	3			CST3	4.04415	1.3134	1.29891	1.66982	2.13226	2.00578
		P10619	CTSA	Lysosomal protective protein	2.33259			-2.28061			2			CTSA	2.33234	0.605357	0.717182	0.438485	0.79371	0.569595
		P53634	CTSC	Dipeptidyl peptidase 1				-2.0515			1			CTSC	0.992771	0.594738	0.506857	0.48751	0.862671	0.612082
		P09668	CTSH	Pro-cathepsin H	2.19278			-2.28765			2			CTSH	2.19283	0.647952	0.623321	0.437211	0.56669	0.843476
		Q9UHL4	DPP7	Dipeptidyl peptidase 2		-2.34281	-2.7946	-4.14814			3			DPP7	1.01592	0.426868	0.35785	0.241101	0.573836	0.545947
		P07148	FABP1	Fatty acid-binding protein, liver		3.04276		2.00534	5.42623		3			FABP1	15.4277	3.04262	1.72244	2.0053	5.42511	1.9706
		P04066	FUCA1	Tissue alpha-L-fucosidase			-2.20495	-2.66638			2			FUCA1	1.52541	0.50882	0.453526	0.375057	0.69448	0.758111
		Q92820	GGH	Gamma-glutamyl hydrolase	3.41416			-2.91824			2			GGH	3.41417	0.733379	0.570549	0.342675	0.622175	0.701109
		P16278	GLB1	Beta-galactosidase	2.17332			-2.82029			2			GLB1	2.1735	0.637143	0.618299	0.354918	1.0741	0.875445
		P15586	GNS	N-acetylglucosamine-6-sulfatase				-2.18176			1			GNS	0.944217	0.632778	0.686311	0.458363	0.655466	0.572478
		P11142	HSPA8	Heat shock cognate 71 kDa protein	2.28045			-2.60919	-2.34594		3			HSPA8	2.2802	0.724065	0.622687	0.383453	0.426347	1.04711
		O00754	MAN2B1	Lysosomal alpha-mannosidase				-2.29179			1			MAN2B1	1.75571	0.652332	0.70239	0.436099	1.13384	0.991613
		O00462	MANBA	Beta-mannosidase		-2.0031					1			MANBA	1.30119	0.546825	0.502069	0.539387	0.58136	0.673653
		P17050	NAGA	Alpha-N-acetylgalactosaminidase				-2.69442			1			NAGA	1.2446	0.783565	0.701415	0.371166	0.711662	0.543367
		Q5JS37	NHLRC3	NHL repeat-containing protein 3				-2.10402			1			NHLRC3	0.99124	0.627543	0.630145	0.475509	0.74051	0.527894
		P32119	PRDX2	Peroxiredoxin-2	5.57641						1			PRDX2	5.57657	0.949869	1.14177	1.98715	1.72504	1.66213
		P07478	PRSS2	Trypsin-2	2.67108						1			PRSS2	2.67082	0.74413	0.576743	0.628546	0.806096	0.823887
		Q9HAT2	SIAE	Sialate O-acetylesterase				-2.22478			1			SIAE	1.20771	0.54923	0.553139	0.449739	0.766988	0.925572
		P62328	TMSB4X	Thymosin beta-4	33.0378	2.05707				5.44486	3			TMSB4X	33.0317	2.05682	0.953069	1.24106	1.53828	5.44357
8	23	P08758	ANXA5	Annexin A5	-3.19183				-2.1531	-3.04631	3	2.56522		ANXA5	0.313342	1.08902	1.07862	2.83872	0.465983	0.32901
		Q15904	ATP6AP1	V-type proton ATPase subunit S1			2.1991				1			ATP6AP1	0.993939	1.83502	2.19791	1.71242	1.40353	1.1372
		P80723	BASP1	Brain acid soluble protein 1				2.02865			1			BASP1	1.28248	1.61905	1.53425	2.02823	1.44014	1.43109
		P13671	C6	Complement component C6	-2.22144						1			C6	0.450476	0.756147	0.842652	1.15001	0.733757	0.658552
		P07360	C8G	Complement component C8 gamma chain	-2.12854	2.15547	2.34985	3.87297	-2.86412	2.04418	6			C8G	0.469825	2.15538	2.34962	3.87268	0.349107	2.04436
		P08603	CFH	Complement factor H		2.06584	3.23737	5.39479	2.3695	2.84841	5			CFH	1.31601	2.06531	3.23695	5.39149	2.36809	2.84481
		Q9H9P2	CHODL	Chondrolectin	-2.45288				-2.07439		2			CHODL	0.407837	0.654045	0.639068	0.695043	0.482219	0.674072
		P59666	DEFA3	Neutrophil defensin 3		10.2961	4.98729	6.61667			3			DEFA3	1.87416	10.2961	4.98729	6.61667	0.727106	1.47762
		P26641	EEF1G	Elongation factor 1-gamma	3.11581	3.35144	2.84374	5.27906	3.2907	2.88499	6			EEF1G	3.11581	3.35121	2.84374	5.27848	3.20854	2.88194
		P00748	F12	Coagulation factor XII			2.41452	2.90469			2			F12	1.18019	1.56142	2.41269	2.90152	1.27511	1.35793
		P23434	GCSH	Glycine cleavage system H protein, mitochondrial		3.80592	10.4654	11.6273	5.38134	2.11002	5			GCSH	1.00719	3.806	10.4656	11.6224	5.38057	2.11042
		P35754	GLRX	Glutaredoxin-1		2.4523	2.35575	3.25616	2.70159		4			GLRX	1.56587	2.45213	2.3556	3.25547	2.6997	1.36075
		Q14956	GPNMB	Transmembrane glycoprotein NMB	-2.2337						1			GPNMB	0.447689	1.12611	0.675173	0.686103	0.6014	0.544623
		O60814	H2BC12	Histone H2B type 1-K;Histone H2B type F-S;Histone H2B type 1-D;Histone H2B type 1-C/E/F/G/I;Histone H2B type 2-F;Histone H2B type 1-H;Histone H2B type 1-N;Histone H2B type 1-M;Histone H2B type 1-L						-2.0607	1			H2BC12	0.521881	1.21916	0.481565	1.17953	0.537822	0.485271
		P62805	H4C1	Histone H4					-2.0475		1			H4C1	0.609158	1.6038	0.695838	1.22498	0.488394	0.516234
		P02790	HPX	Hemopexin		2.73732	2.83882	2.79523			3			HPX	1.61735	2.73703	2.83855	2.79492	1.60136	1.82898
		P01871	IGHM	Immunoglobulin heavy constant mu	-2.21698						1			IGHM	0.451102	0.615774	0.654975	0.998124	0.824938	0.586151
		P13796	LCP1	Plastin-2	3.70794	5.68094	3.12236	5.67897	4.99997	2.55539	6			LCP1	3.7074	5.67541	3.1209	5.6737	4.99521	2.55223
		Q969H8	MYDGF	Myeloid-derived growth factor				2.375			1			MYDGF	1.20346	1.92126	1.95591	2.3747	1.56946	1.30759
		Q92954	PRG4	Proteoglycan 4				3.55054			1			PRG4	0.760781	1.59771	1.76542	3.54954	1.65988	1.82851
		Q8WVN6	SECTM1	Secreted and transmembrane protein 1						-2.63672	1			SECTM1	0.558808	0.929016	0.949568	0.85084	0.630634	0.379293
		Q9Y490	TLN1	Talin-1		2.30133		3.13656			2			TLN1	1.41693	2.30039	1.62912	3.13345	1.50789	1.16844
		P13611	VCAN	Versican core protein	-2.15286					-2.00909	2			VCAN	0.464456	0.965317	1.11824	1.12942	0.622787	0.498559
15	22	P15144	ANPEP	Aminopeptidase N	-2.56176			-2.48014			2	1.95455		ANPEP	0.390392	0.62495	0.850958	0.403213	0.823515	1.12036
		P26842	CD27	CD27 antigen	-2.26553		-2.35185	-2.16638			3			CD27	0.441418	0.544541	0.425248	0.46159	0.60842	0.671823
		P16070	CD44	CD44 antigen	-2.40811		-2.21778	-2.43916			3			CD44	0.415275	0.573503	0.450902	0.409977	0.643178	0.636512
		P19022	CDH2	Cadherin-2	-2.06207			-2.04977			2			CDH2	0.484989	0.653065	0.518061	0.487883	0.752616	0.685516
		P26992	CNTFR	Ciliary neurotrophic factor receptor subunit alpha	-2.27568		-2.10156				2			CNTFR	0.439487	0.610928	0.476119	0.504314	0.628541	0.798156
		P24855	DNASE1	Deoxyribonuclease-1	-2.23138		-2.55314	-3.17535			3			DNASE1	0.448324	0.592828	0.391758	0.314964	0.673916	0.584867
		P08637	FCGR3A	Low affinity immunoglobulin gamma Fc region receptor III-A	-2.13662						1			FCGR3A	0.468231	0.781668	0.50517	0.55913	0.913897	0.718721
		P02794	FTH1	Ferritin heavy chain	-2.10526		-2.28781	-4.66707			3			FTH1	0.475001	0.66399	0.4371	0.214267	0.970524	1.43984
		P19440	GGT1	Glutathione hydrolase 1 proenzyme	-2.05043						1			GGT1	0.488205	0.649709	0.800291	0.614126	0.825922	0.91736
		P28799	GRN	Progranulin	-2.01797			-2.52923			2			GRN	0.496255	0.747675	0.619134	0.395512	1.13523	0.957142
		P13284	IFI30	Gamma-interferon-inducible lysosomal thiol reductase	-2.18938	-2.09023		-2.66773			3			IFI30	0.457084	0.478564	0.504694	0.37522	0.778581	0.68701
		P53990	IST1	IST1 homolog	-2.33745						1			IST1	0.430003	0.811216	0.711309	0.60026	0.927542	0.920283
		Q08380	LGALS3BP	Galectin-3-binding protein	-2.13089						1			LGALS3BP	0.469295	0.728987	0.759271	0.559537	0.889097	0.688239
		Q13477	MADCAM1	Mucosal addressin cell adhesion molecule 1	-2.70274						1			MADCAM1	0.370486	0.605186	0.511932	0.527492	0.529469	0.755371
		O43451	MGAM	Maltase-glucoamylase, intestinal	-2.43297			-2.80182			2			MGAM	0.411252	0.507847	0.641248	0.35699	0.586372	0.670738
		Q92859	NEO1	Neogenin	-2.04518						1			NEO1	0.489673	0.711588	0.56904	0.545368	0.646111	0.774413
		Q8IYS5	OSCAR	Osteoclast-associated immunoglobulin-like receptor	-2.05595						1			OSCAR	0.486492	0.730056	0.6237	0.513743	0.923588	0.589418
		P15151	PVR	Poliovirus receptor				-2.06279			1			PVR	0.514541	0.907682	0.598098	0.484984	0.636012	0.733288
		Q8WZ75	ROBO4	Roundabout homolog 4	-2.94469		-2.09482	-2.29166			3			ROBO4	0.339661	0.597871	0.477417	0.43642	0.57039	0.669346
		Q01973	ROR1	Inactive tyrosine-protein kinase transmembrane receptor ROR1	-2.0568		-2.02625				2			ROR1	0.486206	0.590651	0.493552	0.545196	0.71531	0.644195
		Q92956	TNFRSF14	Tumor necrosis factor receptor superfamily member 14	-2.51082		-2.31524	-2.61181			3			TNFRSF14	0.398583	0.569623	0.432135	0.383206	0.592418	0.765702
		Q14508	WFDC2	WAP four-disulfide core domain protein 2	-2.40009			-2.5938			2			WFDC2	0.416673	0.90796	0.61551	0.385581	0.71461	0.780644
2	21	P01023	A2M	Alpha-2-macroglobulin	26.5102	49.4395	139.523	6.26197			4	2.95238		A2M	26.5078	49.424	139.467	6.26269	0.939523	1.23584
		P02743	APCS	Serum amyloid P-component		2.60426	6.47243	2.18387			3			APCS	1.93031	2.60248	6.4677	2.18254	1.44772	0.618766
		P06727	APOA4	Apolipoprotein A-IV	47.1579		54.1332	5.5633			3			APOA4	47.1468	6.59455	54.1341	5.56082	1.91683	1.32945
		P02649	APOE	Apolipoprotein E	4.25353	6.46491	12.4544	9.04976			4			APOE	4.25457	6.46293	12.4435	9.05061	1.0138	0.931629
		O00499	BIN1	Myc box-dependent-interacting protein 1		4.06611	4.06776	3.95179			3			BIN1	2.65601	4.0441	4.06446	3.94923	1.31391	1.11368
		P01024	C3	Complement C3	7.69852	6.34948	8.1462	11.4521			4			C3	7.69658	6.34651	8.14311	11.4466	1.91621	1.30116
		P00450	CP	Ceruloplasmin	2.03755	2.29824	2.07754				3			CP	2.03738	2.2982	2.07747	1.88339	0.890302	0.924613
		P02679	FGG	Fibrinogen gamma chain	10.1029	8.07197	14.2163	22.7443	3.80276	2.69878	6			FGG	10.0931	8.06493	14.2044	22.7311	3.80104	2.69688
		P06280	GLA	Alpha-galactosidase A						-2.29204	1			GLA	0.829045	0.837122	0.964757	0.738424	0.677915	0.451204
		P01857	IGHG1	Immunoglobulin heavy constant gamma 1;Immunoglobulin gamma-1 heavy chain			2.13227				1			IGHG1	1.73133	1.89329	2.13224	1.85918	1.22034	1.10127
		A0A0C4DH29	IGHV1-3	Immunoglobulin heavy variable 1-3	2.17044		2.49596				2			IGHV1-3	2.17053	1.8437	2.49596	1.58836	1.24334	1.24889
		P01768	IGHV3-30	Immunoglobulin heavy variable 3-30;Immunoglobulin heavy variable 3-30-5	2.1777		2.3603				2			IGHV3-30	2.17764	1.99396	2.36041	1.83602	1.28917	0.930508
		A0A0B4J1X5	IGHV3-74	Immunoglobulin heavy variable 3-74			2.1866				1			IGHV3-74	1.71968	1.85769	2.1866	1.86695	1.31195	0.803753
		A0A0C4DH41	IGHV4-61	Immunoglobulin heavy variable 4-61;Immunoglobulin heavy variable 4-39;Immunoglobulin heavy variable 4-59;Immunoglobulin heavy variable 4-34;Immunoglobulin heavy variable 4-30-4;Immunoglobulin heavy variable 4-38-2	2.25327	2.07125	2.15444				3			IGHV4-61	2.25279	2.07125	2.15453	1.81627	0.944342	0.727991
		A0A0C4DH73	IGKV1-12	Immunoglobulin kappa variable 1-12;Immunoglobulin kappa variable 1D-12	2.32544	2.57071					2			IGKV1-12	2.32544	2.57071	1.99281	1.3477	1.03293	0.549396
		P01701	IGLV1-51	Immunoglobulin lambda variable 1-51				2.11619			1			IGLV1-51	1.66009	1.66822	1.7259	2.11619	1.31005	0.913531
		A0A075B6K4	IGLV3-10	Immunoglobulin lambda variable 3-10	2.38414	2.14018	2.37246				3			IGLV3-10	2.38414	2.14018	2.37234	1.85695	1.27174	0.81241
		P19827	ITIH1	Inter-alpha-trypsin inhibitor heavy chain H1		2.42009	2.81613	2.46077			3			ITIH1	1.87093	2.41901	2.81595	2.46026	1.1537	0.863409
		P26038	MSN	Moesin		2.66307	2.29126	2.24443			3			MSN	1.90029	2.66271	2.26258	2.24316	1.45706	1.34906
		P52758	RIDA	2-iminobutanoate/2-iminopropanoate deaminase	3.71116	4.2615	4.14106	3.6918	2.63482	2.19969	6			RIDA	3.71076	4.26164	4.13977	3.68949	2.65788	2.19901
		P08670	VIM	Vimentin	11.3823	9.07605	7.81104	5.35376			4			VIM	11.3678	9.06913	7.80708	5.34866	1.12548	0.981652
17	21	P36896	ACVR1B	Activin receptor type-1B	-2.14806						1	1.28571		ACVR1B	0.465537	0.688262	0.558954	0.880374	1.19771	0.645765
		Q13145	BAMBI	BMP and activin membrane-bound inhibitor homolog	-2.23731						1			BAMBI	0.447552	0.572705	0.607566	0.80834	1.25141	0.710559
		Q96GW7	BCAN	Brevican core protein					2.91827		1			BCAN	0.694578	1.0083	1.1832	1.52207	2.91811	0.747552
		P21810	BGN	Biglycan	-4.45186	-2.41384					2			BGN	0.224987	0.41384	0.702369	0.567081	1.21178	0.558203
		P10909	CLU	Clusterin	-2.16796						1			CLU	0.461291	0.991948	0.951277	1.27321	1.65676	0.774439
		P08572	COL4A2	Collagen alpha-2(IV) chain					3.85328		1			COL4A2	0.538703	1.47781	1.54208	1.74473	3.84948	1.75531
		P07320	CRYGD	Gamma-crystallin D					2.10195		1			CRYGD	0.49426	0.970895	1.16485	1.24158	2.17467	0.870487
		O60494	CUBN	Cubilin	-2.45424						1			CUBN	0.407567	0.780673	0.788647	0.724475	1.30364	0.523581
		Q16661	GUCA2B	Guanylate cyclase activator 2B	-2.1422				2.87856		2			GUCA2B	0.465283	0.739096	0.757104	1.39715	2.97573	0.855291
		Q16270	IGFBP7	Insulin-like growth factor-binding protein 7	-2.2567						1			IGFBP7	0.443186	1.13222	0.859065	0.98153	1.46822	0.672839
		P0DMQ5	INAFM2	Putative transmembrane protein INAFM2	-2.55529						1			INAFM2	0.391355	0.572698	0.535427	0.708131	1.05724	0.635475
		Q14210	LY6D	Lymphocyte antigen 6D	-2.24359				2.55447		2			LY6D	0.445798	1.00688	0.798424	1.49102	2.55447	1.27256
		Q9H8L6	MMRN2	Multimerin-2	-2.27531						1			MMRN2	0.439522	0.788966	0.668923	0.704002	0.95066	0.599474
		O14594	NCAN	Neurocan core protein	-2.40147	-2.08318	-2.01322				3			NCAN	0.416412	0.480048	0.496717	0.564361	0.937905	0.541064
		P61916	NPC2	NPC intracellular cholesterol transporter 2					2.75732		1			NPC2	1.14353	1.77932	1.60412	1.93628	2.75723	1.11211
		Q9P121	NTM	Neurotrimin	-2.4475						1			NTM	0.408649	0.694802	0.787094	0.66612	0.888272	0.648779
		P01833	PIGR	Polymeric immunoglobulin receptor	-2.5389				2.04893		2			PIGR	0.39396	0.972187	1.14167	1.58436	2.04869	0.937461
		Q16849	PTPRN	Receptor-type tyrosine-protein phosphatase-like N	-2.03988						1			PTPRN	0.490583	0.906746	0.791919	0.772458	1.22363	0.713224
		P05154	SERPINA5	Plasma serine protease inhibitor	-2.68082						1			SERPINA5	0.373036	0.803168	0.667933	0.673781	1.45811	0.630901
		P55000	SLURP1	Secreted Ly-6/uPAR-related protein 1					2.07756		1			SLURP1	0.597621	1.03635	1.07122	1.12657	2.07365	0.868734
		P0DP57	SLURP2	Secreted Ly-6/uPAR domain-containing protein 2					2.57441		1			SLURP2	0.577828	0.980885	0.805973	1.60675	2.57418	0.907605
12	18	P07355	ANXA2	Annexin A2	-4.78534	-7.2896	-10.7745	-3.99372	-4.27416		5	2.61111		ANXA2	0.209017	0.137182	0.0928552	0.250496	0.216532	0.734778
		Q13508	ART3	Ecto-ADP-ribosyltransferase 3						2.47764	1			ART3	1.39011	0.534854	0.756861	1.42585	1.70984	2.47667
		P25311	AZGP1	Zinc-alpha-2-glycoprotein		-3.2672	-4.05753	-3.52455			3			AZGP1	0.644084	0.306089	0.246473	0.283738	0.508757	0.861193
		Q9NPY3	CD93	Complement component C1q receptor						2.8784	1			CD93	0.754694	0.793396	0.860337	0.945961	1.36707	2.87639
		P33151	CDH5	Cadherin-5						2.49907	1			CDH5	0.980828	0.933165	0.888394	1.28591	1.43541	2.49835
		Q14019	COTL1	Coactosin-like protein					2.22212	3.13304	2			COTL1	1.80288	1.17653	1.2266	1.949	2.22193	3.1329
		Q13316	DMP1	Dentin matrix acidic phosphoprotein 1			-2.63307				1			DMP1	0.745882	0.424195	0.379785	0.683023	0.676348	1.54149
		Q02487	DSC2	Desmocollin-2			-2.00091				1			DSC2	0.616838	0.556036	0.499831	0.557472	0.664114	1.24195
		Q02413	DSG1	Desmoglein-1	-4.05295	-8.2732	-11.9887	-3.76748	-2.71312		5			DSG1	0.246817	0.119881	0.083334	0.265425	0.368561	1.62568
		P11021	HSPA5	Endoplasmic reticulum chaperone BiP	-2.21665	-2.91394	-2.91855	-2.85071		2.02459	5			HSPA5	0.451386	0.343264	0.342769	0.350907	0.768791	2.0246
		P24592	IGFBP6	Insulin-like growth factor-binding protein 6	2.42718			2.5435	2.20705	5.04599	4			IGFBP6	2.42718	1.0762	2.39704	2.5435	2.20679	5.04326
		P00338	LDHA	L-lactate dehydrogenase A chain	-3.83103	-4.28254	-5.42541	-4.5683		4.19196	5			LDHA	0.261052	0.233511	0.184312	0.218922	0.300263	4.19177
		P20774	OGN	Mimecan						3.27195	1			OGN	1.51353	0.85631	1.15682	1.66739	1.8158	3.27153
		P31949	S100A11	Protein S100-A11		-2.50685	-2.40401			2.1161	3			S100A11	0.871697	0.398898	0.415969	0.638866	0.946025	2.11643
		Q9NQ36	SCUBE2	Signal peptide, CUB and EGF-like domain-containing protein 2	-2.71641	-2.55562	-2.23389	-2.31579	-2.11992		5			SCUBE2	0.368332	0.391359	0.447771	0.431971	0.471726	0.779066
		O43556	SGCE	Epsilon-sarcoglycan				2.26265		2.3449	2			SGCE	1.42568	1.02315	1.29147	2.26282	1.42006	2.34338
		O75368	SH3BGRL	SH3 domain-binding glutamic acid-rich-like protein						2.1443	1			SH3BGRL	1.76903	1.14673	1.29907	1.91274	1.6379	2.14433
		Q14515	SPARCL1	SPARC-like protein 1		-2.30419					1			SPARCL1	1.00011	0.434299	0.631919	1.04829	1.02455	1.72915
22	18	Q13740	ALCAM	CD166 antigen		-2.12452	-2.20334				2	3.27778		ALCAM	0.852119	0.470877	0.453996	0.594038	0.740274	0.873912
		P31944	CASP14	Caspase-14	-31.5269	-55.2118	-29.3908	-41.157	-2.60873	2.92304	6			CASP14	0.0299842	0.0195678	0.0304162	0.0242148	0.390927	3.2635
		P21926	CD9	CD9 antigen		-2.12581	-2.44761	-2.00587			3			CD9	0.539832	0.470538	0.409306	0.470364	0.69258	1.06643
		P04080	CSTB	Cystatin-B		-4.07257	-5.42876	-4.94106		3.02209	4			CSTB	0.579924	0.245536	0.18419	0.202367	0.42018	3.0221
		Q14126	DSG2	Desmoglein-2						2.08979	1			DSG2	1.77903	0.72425	0.658251	0.999502	1.41707	2.08859
		P14207	FOLR2	Folate receptor beta	-2.26732	-3.96274	-6.28663	-6.80208			4			FOLR2	0.441369	0.25259	0.158619	0.142197	0.528098	1.04868
		Q8NDA2	HMCN2	Hemicentin-2		-2.38644	-2.60172	-2.28466			3			HMCN2	0.523027	0.411019	0.384354	0.437845	0.59774	0.774642
		P04792	HSPB1	Heat shock protein beta-1		-20.3804	-25.7759	-10.2719	-6.29808		4			HSPB1	0.629356	0.0490745	0.0384591	0.0960774	0.158955	1.69034
		O14498	ISLR	Immunoglobulin superfamily containing leucine-rich repeat protein		-2.51148	-2.84728				2			ISLR	0.770026	0.398174	0.351211	0.595878	0.901925	0.952617
		P07476	IVL	Involucrin	-3.94086	-25.6488	-39.9784	-30.8024		4.7155	5			IVL	0.253768	0.0390105	0.0250415	0.0325531	0.31296	4.7066
		P02750	LRG1	Leucine-rich alpha-2-glycoprotein	-2.31473	-2.96954	-3.49397	-3.03736	-2.39336		5			LRG1	0.432065	0.336739	0.286215	0.329246	0.417812	0.679822
		P02763	ORM1	Alpha-1-acid glycoprotein 1			-2.11877				1			ORM1	0.804351	0.520533	0.471957	0.572493	0.576726	1.09566
		Q6UXB8	PI16	Peptidase inhibitor 16		-2.13152	-2.4241				2			PI16	0.939788	0.469139	0.412527	0.548678	0.72494	1.17459
		P31151	S100A7	Protein S100-A7	-7.86289	-686.065	-67.7679	-110.955	-2.53935		5			S100A7	0.12727	0.00149355	0.0147805	0.00931568	0.393802	1.16902
		Q9NQ38	SPINK5	Serine protease inhibitor Kazal-type 5		-2.28893	-2.18855				2			SPINK5	0.609803	0.437334	0.457309	0.64409	0.97072	1.69705
		Q9UBC9	SPRR3	Small proline-rich protein 3	-36.6512	-499.801	-422.195	-314.632		3.73764	5			SPRR3	0.0272851	0.00200263	0.00236934	0.00318035	0.503051	3.73621
		P37173	TGFBR2	TGF-beta receptor type-2		-2.59324	-2.63893				2			TGFBR2	0.53395	0.385618	0.378942	0.559585	0.922272	0.829711
		P19320	VCAM1	Vascular cell adhesion protein 1		-2.46117	-2.52491	-2.11032			3			VCAM1	0.601636	0.406356	0.396117	0.473928	0.740323	0.857361
9	17	O43707	ACTN4	Alpha-actinin-4		-2.51913	-3.51206	-2.93291			3	3.23529		ACTN4	0.583196	0.397005	0.284749	0.340949	0.110032	1.58903
		P01019	AGT	Angiotensinogen	2.89402					2.76197	2			AGT	2.89402	1.55328	1.85471	1.62404	1.68372	2.76186
		P04075	ALDOA	Fructose-bisphosphate aldolase A	-2.07857	-3.51653	-5.31497	-8.24501	-4.06779	2.01516	6			ALDOA	0.481086	0.284391	0.188149	0.121314	0.245861	2.01523
		Q9UBR2	CTSZ	Cathepsin Z		-2.08544	-2.13983	-2.02513			3			CTSZ	1.02233	0.479562	0.467377	0.493823	0.581424	0.891518
		Q16610	ECM1	Extracellular matrix protein 1		-4.97707	-7.6212	-4.29046		2.99679	4			ECM1	0.708994	0.194321	0.131345	0.233098	0.210326	3.12364
		P06733	ENO1	Alpha-enolase				-2.25521			1			ENO1	1.05874	0.967212	0.562	0.443401	0.399026	0.984598
		P15311	EZR	Ezrin	2.42386						1			EZR	2.42386	0.734088	0.9571	1.21805	0.450928	1.82155
		Q01469	FABP5	Fatty acid-binding protein 5			-3.50208	-11.4682		3.43602	3			FABP5	1.09895	0.744295	0.285536	0.0872093	0.318287	3.43607
		P04406	GAPDH	Glyceraldehyde-3-phosphate dehydrogenase		-2.39351	-3.28382	-3.97413		2.21851	4			GAPDH	0.51632	0.417804	0.304537	0.251625	0.341666	2.21838
		O75223	GGCT	Gamma-glutamylcyclotransferase				-2.69243	-2.16042	2.36058	3			GGCT	1.22751	0.768432	0.810081	0.371864	0.462891	2.3605
		P18510	IL1RN	Interleukin-1 receptor antagonist protein	2.30642		-5.12048	-8.23401	-3.89224	2.60714	5			IL1RN	2.30642	0.564429	0.195294	0.121449	0.256923	2.60508
		P19652	ORM2	Alpha-1-acid glycoprotein 2		-2.1584	-2.57646	-2.30226	-2.1857		4			ORM2	0.611912	0.463314	0.388142	0.434354	0.45751	0.626267
		P14618	PKM	Pyruvate kinase PKM		-2.17272				2.90023	2			PKM	1.02309	0.460247	0.542478	0.574437	0.402533	2.90041
		Q06830	PRDX1	Peroxiredoxin-1	2.2463	-2.27287	-2.1463	-2.1028			4			PRDX1	2.24599	0.440005	0.465889	0.475517	0.514306	1.96583
		P30740	SERPINB1	Leukocyte elastase inhibitor		-2.71107	-3.25935	-4.85162		2.45702	4			SERPINB1	1.25248	0.368862	0.306835	0.206126	0.39559	2.45686
		P67936	TPM4	Tropomyosin alpha-4 chain						2.98077	1			TPM4	2.00702	0.944106	0.684468	0.737259	0.649935	2.98047
		P10599	TXN	Thioredoxin	3.06207		-2.76551	-5.63113	-2.84921	2.34566	5			TXN	3.062	0.82472	0.361639	0.177682	0.351	2.34543
18	15	P04040	CAT	Catalase		2.60298		2.46461			2	1.13333		CAT	1.16383	2.60244	1.78441	2.46421	2.30948	1.67293
		Q6UXG3	CD300LG	CMRF35-like molecule 9	-2.19345						1			CD300LG	0.456005	0.797651	0.708074	0.688781	0.714278	0.601965
		P19835	CEL	Bile salt-activated lipase	-2.85631						1			CEL	0.350693	1.13082	0.984382	0.785956	1.35246	0.528068
		Q05707	COL14A1	Collagen alpha-1(XIV) chain	-2.15603						1			COL14A1	0.464077	0.907302	1.0625	1.0661	0.874083	0.739329
		Q8TDQ0	HAVCR2	Hepatitis A virus cellular receptor 2	-2.56912						1			HAVCR2	0.389249	0.783323	0.678481	0.599329	0.574018	0.672801
		Q9H665	IGFLR1	IGF-like family receptor 1	-2.30058						1			IGFLR1	0.435059	0.738579	0.762434	0.797795	0.668373	0.672357
		O95998	IL18BP	Interleukin-18-binding protein	-2.33474						1			IL18BP	0.428358	0.88947	0.738533	0.630041	0.670382	0.546801
		Q6GTX8	LAIR1	Leukocyte-associated immunoglobulin-like receptor 1	-2.34993						1			LAIR1	0.425545	0.7247	0.707662	0.672028	0.589926	0.635004
		Q9BRK3	MXRA8	Matrix remodeling-associated protein 8	-2.2472						1			MXRA8	0.445016	1.08559	1.13366	0.888931	0.865642	0.938331
		Q15223	NECTIN1	Nectin-1	-2.19969						1			NECTIN1	0.45526	0.715768	0.706045	0.606552	0.629553	0.538485
		Q99519	NEU1	Sialidase-1	-2.39896					-2.07295	2			NEU1	0.417203	0.65895	0.671171	0.625473	0.656452	0.482497
		Q96FE7	PIK3IP1	Phosphoinositide-3-kinase-interacting protein 1	-2.08917						1			PIK3IP1	0.478669	0.706807	0.652246	0.594016	0.644455	0.534676
		P08294	SOD3	Extracellular superoxide dismutase [Cu-Zn]	-2.12248						1			SOD3	0.471251	1.12924	1.19529	0.850834	0.830936	0.723561
		Q03403	TFF2	Trefoil factor 2	-3.17036						1			TFF2	0.315602	0.865506	0.75718	0.621813	0.763523	0.53081
		Q96DA0	ZG16B	Zymogen granule protein 16 homolog B		2.12132					1			ZG16B	0.831224	2.12141	1.81415	1.50714	1.63696	0.93997
19	13	P30530	AXL	Tyrosine-protein kinase receptor UFO	-2.83856	-2.37628	-2.68586	-2.63413			4	3.30769		AXL	0.352325	0.420836	0.372324	0.379647	0.564061	0.665063
		P48745	CCN3	CCN family member 3	-2.92576	-3.18557	-3.24374	-3.09871	-2.28386		5			CCN3	0.342053	0.314026	0.30841	0.322846	0.437932	0.78353
		P36980	CFHR2	Complement factor H-related protein 2		-2.06786			2.81822	7.0098	3			CFHR2	0.769139	0.48368	0.623318	1.56088	2.81789	7.00686
		P14384	CPM	Carboxypeptidase M	-2.44976	-2.62819	-3.00758	-2.60497			4			CPM	0.408464	0.380606	0.332629	0.384218	0.779576	0.626142
		P01040	CSTA	Cystatin-A	-3.66252	-4.75694	-5.0521	-5.54636		2.50088	5			CSTA	0.273037	0.21022	0.197969	0.180311	1.44604	2.50094
		P54760	EPHB4	Ephrin type-B receptor 4	-2.09009	-2.23272	-2.22783				3			EPHB4	0.478492	0.447888	0.448893	0.530395	0.78902	0.806804
		P01130	LDLR	Low-density lipoprotein receptor	-3.15425	-3.02483	-2.82287	-2.96449			4			LDLR	0.317069	0.330609	0.354274	0.337343	0.582786	0.669168
		Q14766	LTBP1	Latent-transforming growth factor beta-binding protein 1			-2.30998				1			LTBP1	0.506101	0.559633	0.432955	0.672995	1.11529	1.3174
		Q14767	LTBP2	Latent-transforming growth factor beta-binding protein 2			-2.10119				1			LTBP2	0.531364	0.701754	0.476032	0.538162	0.770899	1.14244
		Q9UHG2	PCSK1N	ProSAAS						2.96085	1			PCSK1N	0.74727	0.749669	0.887266	1.06634	1.63387	2.96085
		P09619	PDGFRB	Platelet-derived growth factor receptor beta	-2.36734	-2.2735	-2.26462	-2.3701			4			PDGFRB	0.423009	0.440098	0.442253	0.422637	0.625632	0.741852
		Q9UKY0	PRND	Prion-like protein doppel	-2.58083	-2.19683	-2.33107	-2.40327			4			PRND	0.387574	0.455228	0.42902	0.416114	0.679899	0.878662
		P31431	SDC4	Syndecan-4	-3.5164	-3.62783	-3.34294	-2.69338			4			SDC4	0.283176	0.276034	0.309182	0.371651	0.749018	0.963417
1	12	O00244	ATOX1	Copper transport protein ATOX1	2.65292			2.40237	2.15532		3	2.5		ATOX1	2.65292	1.64877	1.73404	2.40113	2.15377	0.758107
		Q9UM22	EPDR1	Mammalian ependymin-related protein 1						-2.2981	1			EPDR1	1.02129	0.836999	0.841303	0.622519	0.786846	0.435141
		P69905	HBA1	Hemoglobin subunit alpha	593.07	23.4181	54.9427	137.5	87.9952		5			HBA1	592.176	23.4116	54.9083	137.384	87.9146	1.44072
		P69892	HBG2	Hemoglobin subunit gamma-2	1446.41	72.722	85.2118	197.182	311.533		5			HBG2	1446.17	72.708	85.2026	197.118	311.454	0.84288
		P18065	IGFBP2	Insulin-like growth factor-binding protein 2		3.99808	2.15818		2.61076		3			IGFBP2	9.26502	3.99674	2.15075	1.52198	2.60886	1.00356
		P06312	IGKV4-1	Immunoglobulin kappa variable 4-1						-2.24998	1			IGKV4-1	1.35516	1.20648	1.26729	0.93957	1.06192	0.444448
		P01699	IGLV1-44	Immunoglobulin lambda variable 1-44						-2.38877	1			IGLV1-44	1.09579	1.04212	0.978331	0.875755	0.901054	0.418626
		P25325	MPST	3-mercaptopyruvate sulfurtransferase						-2.14422	1			MPST	2.65285	1.6184	0.700898	0.750143	0.900788	0.46678
		O96009	NAPSA	Napsin-A						-2.0833	1			NAPSA	1.35069	0.886587	1.14046	0.903478	1.07791	0.480155
		Q96S96	PEBP4	Phosphatidylethanolamine-binding protein 4	2.31794			2.20954	2.37662		3			PEBP4	2.31739	1.96009	1.9081	2.20903	2.37594	1.40543
		Q93091	RNASE6	Ribonuclease K6						-2.29965	1			RNASE6	1.04756	0.653199	0.634875	0.605313	1.19121	0.434922
		P06703	S100A6	Protein S100-A6	4.69279	2.24196	2.50129	3.00139	2.11603		5			S100A6	4.69279	2.24186	2.50129	3.00109	2.11597	1.21823
5	10	P43652	AFM	Afamin	2.03166	2.2588	2.06313				3	4.1		AFM	2.03132	2.25807	2.06293	1.9613	0.928132	1.30251
		P02768	ALB	Albumin;	2.78086	3.27841	3.22835	2.11871			4			ALB	2.78084	3.27823	3.22811	2.11855	0.782255	1.14814
		P02647	APOA1	Apolipoprotein A-I	25.7468	39.799	54.008	31.5345		2.4338	5			APOA1	25.7483	39.8803	54.0274	31.5444	0.746813	2.42725
		P02652	APOA2	Apolipoprotein A-II	20.8718	19.2814	20.9121	7.7815		4.22313	5			APOA2	20.8698	19.2751	20.9006	7.78195	1.10858	4.2176
		P02461	COL3A1	Collagen alpha-1(III) chain	6.33818	9.32241	8.42198	10.8576	2.62354	2.63395	6			COL3A1	6.32479	9.32109	8.42137	10.8258	2.62322	2.63358
		P46108	CRK	Adapter molecule crk	2.96946	3.30826	3.86017	2.90283			4			CRK	2.96946	3.30772	3.86923	2.90311	1.15446	1.25741
		O95865	DDAH2	N(G),N(G)-dimethylarginine dimethylaminohydrolase 2		2.63794	2.0075				2			DDAH2	1.52113	2.63783	2.0073	1.40223	1.0341	1.41624
		P05413	FABP3	Fatty acid-binding protein, heart	5.16279	3.67493	3.12208	3.68436			4			FABP3	5.16244	3.67443	3.12203	3.68409	1.78454	1.90603
		P02774	GC	Vitamin D-binding protein	4.68794	3.67228	3.3476	2.76394			4			GC	4.68778	3.67201	3.34761	2.76385	1.31389	1.56454
		Q9Y5Z4	HEBP2	Heme-binding protein 2	6.27883	4.26288	4.15642	4.05787			4			HEBP2	6.27937	4.26292	4.15643	4.05763	0.765241	1.57833
6	10	Q9P1F3	ABRACL	Costars family protein ABRACL	2.20436			2.88046			2	3.1		ABRACL	2.20822	1.37013	1.43217	2.86919	1.94865	1.98938
		P68104	EEF1A1	Elongation factor 1-alpha 1;Putative elongation factor 1-alpha-like 3		-3.72601			-2.12077		2			EEF1A1	1.67634	0.268543	0.230965	1.09458	0.470846	0.814295
		O60234	GMFG	Glia maturation factor gamma	2.67039			2.57854	2.30073	2.44752	4			GMFG	2.67062	1.17614	1.37762	2.57829	2.30026	2.44644
		Q14112	NID2	Nidogen-2	2.83363				2.1576	2.5259	3			NID2	2.83351	0.662387	0.793019	1.52901	2.15761	2.52581
		P07737	PFN1	Profilin-1	5.5621	2.55848	2.60633	5.04417	3.20513	6.10723	6			PFN1	5.5621	2.55846	2.606	5.04396	3.20449	6.10535
		P20142	PGC	Gastricsin		-3.93247	-3.42446				2			PGC	2.32867	0.25457	0.292062	0.803913	1.62442	1.44153
		P02753	RBP4	Retinol-binding protein 4	2.19925			2.98333	2.17656	4.19663	4			RBP4	2.19921	1.20236	1.55694	2.98322	2.1766	4.1965
		P29622	SERPINA4	Kallistatin	2.80163		2.08761			2.41434	3			SERPINA4	2.80112	1.51654	2.0842	1.89503	1.60813	2.41016
		P01008	SERPINC1	Antithrombin-III	2.43007						1			SERPINC1	2.42974	1.20186	1.16127	1.36495	1.07727	1.87066
		P36955	SERPINF1	Pigment epithelium-derived factor	7.66562			3.5524	6.07422	8.07619	4			SERPINF1	7.66569	0.958795	1.96226	3.55209	6.07209	8.07372
21	9	Q9BYF1	ACE2	Angiotensin-converting enzyme 2	-2.39556			-3.28751			2	1.77778		ACE2	0.418089	0.613855	0.602761	0.304433	0.403848	0.75259
		P15289	ARSA	Arylsulfatase A				-2.31304			1			ARSA	0.685714	0.988513	0.893795	0.432391	0.543228	0.783941
		P09564	CD7	T-cell antigen CD7	-2.20586		-2.02204	-2.82272	-2.49952		4			CD7	0.453342	0.541059	0.494667	0.354313	0.400122	0.538432
		Q01459	CTBS	Di-N-acetylchitobiase				-2.47035			1			CTBS	0.618291	0.619891	0.547637	0.404796	0.516122	0.535288
		Q9Y6X5	ENPP4	Bis(5'-adenosyl)-triphosphatase ENPP4				-2.25069	-2.15221		2			ENPP4	0.79593	0.686586	0.730196	0.444575	0.464674	0.674127
		P40925	MDH1	Malate dehydrogenase, cytoplasmic				-3.39797	-2.44067		2			MDH1	1.20765	0.652119	0.528549	0.29454	0.409842	1.06443
		P37837	TALDO1	Transaldolase				-3.40266	-2.35162		2			TALDO1	0.972557	1.05997	0.610026	0.293939	0.425279	1.32413
		P20333	TNFRSF1B	Tumor necrosis factor receptor superfamily member 1B				-2.50301			1			TNFRSF1B	0.797121	0.724351	0.589392	0.39979	0.506812	0.843905
		P63104	YWHAZ	14-3-3 protein zeta/delta				-2.49563			1			YWHAZ	1.66012	0.891137	0.594009	0.400732	0.300668	1.06441
25	9	Q13510	ASAH1	Acid ceramidase						-2.0402	1	1.44444		ASAH1	1.08694	1.06565	0.935842	0.692501	1.14385	0.490166
		Q70SY1	CREB3L2	Cyclic AMP-responsive element-binding protein 3-like protein 2		-2.07288					1			CREB3L2	0.818347	0.500697	0.973167	0.779314	1.26552	0.52655
		P10253	GAA	Lysosomal alpha-glucosidase				-2.11806			1			GAA	0.508661	0.74869	0.708303	0.47217	0.630792	0.543553
		P17900	GM2A	Ganglioside GM2 activator					2.0078	-2.22228	2			GM2A	0.867173	1.17148	1.05131	1.03895	2.0077	0.449984
		Q6UX06	OLFM4	Olfactomedin-4		-3.86477		-3.17006		-5.26533	3			OLFM4	0.63518	0.258754	0.518382	0.315646	1.61398	0.189939
		Q8NCC3	PLA2G15	Phospholipase A2 group XV				-2.41049			1			PLA2G15	0.591962	0.626303	0.571166	0.414923	0.682054	0.541125
		Q8NHP8	PLBD2	Putative phospholipase B-like 2				-2.31487			1			PLBD2	0.681626	0.6758	0.722999	0.432306	0.831486	0.601855
		Q15274	QPRT	Nicotinate-nucleotide pyrophosphorylase [carboxylating]				-2.94482			1			QPRT	0.572059	0.561014	0.778649	0.339402	0.575873	0.679789
		Q9Y6Q6	TNFRSF11A	Tumor necrosis factor receptor superfamily member 11A	-5.53288		2.36095				2			TNFRSF11A	0.187458	0.87163	2.36189	0.265314	1.27895	0.096807
10	8	P11117	ACP2	Lysosomal acid phosphatase				-2.91228	-2.242	-2.8228	3	2.125		ACP2	0.577699	0.808293	0.711616	0.343405	0.446118	0.354249
		P05937	CALB1	Calbindin		-2.22634					1			CALB1	0.665414	0.449205	0.978322	0.865545	0.703056	0.737644
		Q07075	ENPEP	Glutamyl aminopeptidase	-2.25273			-2.42514	-2.38764		3			ENPEP	0.443962	0.933018	1.01807	0.412352	0.418828	0.552749
		A0A0B4J1Y9	IGHV3-72	Immunoglobulin heavy variable 3-72			2.2944				1			IGHV3-72	1.09669	1.6161	2.29429	1.17361	1.23688	1.15538
		P13473	LAMP2	Lysosome-associated membrane glycoprotein 2	-2.24291			-2.09586			2			LAMP2	0.445842	0.774585	0.839044	0.477144	0.600602	0.634782
		O00187	MASP2	Mannan-binding lectin serine protease 2					-2.00004		1			MASP2	0.831888	1.15248	1.55643	0.678189	0.500004	0.821037
		O43567	RNF13	E3 ubiquitin-protein ligase RNF13				-2.03803			1			RNF13	0.609932	0.742982	0.729056	0.491247	0.534806	0.531295
		Q8NBS9	TXNDC5	Thioredoxin domain-containing protein 5	2.83135		2.93924	2.59127	2.45534	2.23345	5			TXNDC5	2.83142	2.14124	2.94089	2.59082	2.45303	2.23222
20	7	Q9BYE9	CDHR2	Cadherin-related family member 2	-2.90851	-3.15314	-3.00171	-2.06485			4	1.85714		CDHR2	0.344275	0.317434	0.33346	0.484559	1.99456	0.530192
		Q9UBX5	FBLN5	Fibulin-5					2.05912		1			FBLN5	0.642842	0.692284	0.660515	0.936819	2.05876	1.26274
		O75084	FZD7	Frizzled-7;Frizzled-2	-2.773	-2.35763	-2.64897	-2.23198			4			FZD7	0.360793	0.424397	0.377707	0.448357	0.72324	0.548809
		Q02747	GUCA2A	Guanylin					2.04531		1			GUCA2A	0.708518	0.59435	0.617769	1.34883	2.0453	1.04945
		P83110	HTRA3	Serine protease HTRA3					2.69304		1			HTRA3	0.95142	0.799044	0.94549	1.33782	2.96549	1.80311
		Q6PK18	OGFOD3	2-oxoglutarate and iron-dependent oxygenase domain-containing protein 3	-2.09808						1			OGFOD3	0.47735	0.519992	0.566029	0.548668	1.04556	0.702082
		O00592	PODXL	Podocalyxin					2.00188		1			PODXL	0.625149	0.695451	0.77319	0.804733	2.00281	0.875909
26	6	P27487	DPP4	Dipeptidyl peptidase 4		-2.04839		-3.03992			2	1.83333		DPP4	0.803533	0.488208	0.575187	0.32899	0.658011	0.888409
		P02792	FTL	Ferritin light chain		-2.59494	-3.20011	-5.91217			3			FTL	0.647395	0.385995	0.312506	0.169158	0.738098	1.25877
		P08236	GUSB	Beta-glucuronidase				-3.06565			1			GUSB	1.60583	0.675184	0.673099	0.326407	1.53093	1.2781
		Q9Y5Y7	LYVE1	Lymphatic vessel endothelial hyaluronic acid receptor 1		-2.08911	-2.34284	-2.42147			3			LYVE1	0.522291	0.478679	0.426858	0.41299	0.512908	0.575858
		P05451	REG1A	Lithostathine-1-alpha			-3.07731				1			REG1A	1.38617	1.62038	0.324943	0.292452	0.99852	1.72803
		P14151	SELL	L-selectin			-2.08133				1			SELL	0.726868	0.642557	0.480751	0.521331	0.580428	0.736169
7	5	P02655	APOC2	Apolipoprotein C-II	4.20671		3.1506	8.02175			3	2.8		APOC2	4.2048	1.36036	3.15065	8.01517	0.952239	2.04437
		P09871	C1S	Complement C1s subcomponent				2.18805			1			C1S	1.21406	0.951565	1.77306	2.18676	0.966645	1.30857
		P54727	RAD23B	UV excision repair protein RAD23 homolog B			2.1225	2.68933		2.69522	3			RAD23B	1.90032	1.75291	2.12257	2.6894	1.39808	2.70306
		P25815	S100P	Protein S100-P	3.26997		2.02843	3.32285			3			S100P	3.26997	1.30657	2.02826	3.32245	1.34014	1.5743
		P61956	SUMO2	Small ubiquitin-related modifier 2		2.39122	2.70258	4.63299		3.5597	4			SUMO2	2.99471	2.39122	2.70258	4.63299	1.93231	3.56013
24	5	P00738	HP	Haptoglobin					-2.72909	2.79441	2	2.4		HP	1.06332	0.730922	1.04328	0.693229	0.366426	2.79437
		P05109	S100A8	Protein S100-A8	-3.78878	-2.4733	-3.46245			3.00928	4			S100A8	0.263958	0.404325	0.288836	0.607354	0.163959	3.00918
		P06702	S100A9	Protein S100-A9	-3.38931	-2.30839	-2.9776			3.08562	4			S100A9	0.295069	0.433202	0.335843	0.752586	0.182863	3.08558
		P48594	SERPINB4	Serpin B4	-2.77683						1			SERPINB4	0.34714	1.09798	0.483252	0.757632	0.502616	1.89963
		Q9Y279	VSIG4	V-set and immunoglobulin domain-containing protein 4						3.92751	1			VSIG4	0.731991	1.03992	1.37852	1.4451	1.18559	3.91968
13	2	P02458	COL2A1	Collagen alpha-1(II) chain				2.41429	3.94444		2	2.5		COL2A1	1.60137	1.31176	0.916445	2.41431	3.94199	1.50792
		P30101	PDIA3	Protein disulfide-isomerase A3	2.36111			2.38653	2.0267		3			PDIA3	2.36111	0.969138	1.10883	2.38653	2.04995	1.08157
23	1	Q6UY11	DLK2	Protein delta homolog 2	-2.70158	-2.08923		-2.07648			3	3		DLK2	0.37028	0.468031	0.527097	0.481567	0.553383	0.669748
